# Supplementary material for: Swab pooling: A new method for large-scale RT-qPCR screening of SARS-CoV-2 avoiding sample dilution
Source: PLoS One. 2021 Feb 4;16(2):e0246544. doi: 10.1371/journal.pone.0246544 (PMC7861376; doi:10.1371/journal.pone.0246544)
Supplement: S1 Data — (GZ) [file pone.0246544.s001.gz]

Archive with 26 entries (23 files):
- covid-19.Rproj
- covid_testing_evaluation.Rmd
- data
- data/symptomatics_diagnostics.tsv
- data/pool_sizes.tsv
- data/screening.tsv
- data/screening_validation.tsv
- data/genes_data.tsv
- data/asymptomatics_screening.tsv
- data/rna_dilutions.tsv
- output
- output/indivual_mais_log(32).tsv
- output/indivual_mais_log(1.66).tsv
- output/indivual_mais_log(8).tsv
- output/indivual_mais_log(16).tsv
- output/important_proportions.tsv
- output/img
- output/img/cq_differences_dilution.png
- output/img/pool_size_vs_n_pos_vs_n_pools.png
- output/img/theoretical_differences.png
- output/img/cor_cq_pool_n_pos.png
- output/img/pool_vs_indiv_cq_val.png
- output/img/cq_differences.png
- output/img/corr_indiv_pool_cq.png
- output/img/positive_samples_per_pool_validation.png
- pool_testing.Rmd
