# Supplementary material for: Swab pooling: A new method for large-scale RT-qPCR screening of SARS-CoV-2 avoiding sample dilution
Source: PLoS One. 2021 Feb 4;16(2):e0246544. doi: 10.1371/journal.pone.0246544 (PMC7861376; doi:10.1371/journal.pone.0246544)
Supplement: S1 Data — (GZ) [file pone.0246544.s001.gz › covid_testing_evaluation.Rmd]

---
output: html_document
---

```{r setup, include=FALSE}
working_dir = '~/workstation/projetos/covid-19/'
knitr::opts_knit$set(
  root.dir = normalizePath(working_dir)
) 
knitr::opts_chunk$set(
  echo = FALSE,
  warning = FALSE,
  message = FALSE,
  eval=TRUE
)
```


```{css echo=FALSE}
body {
  text-align: justify
}

p {
  text-indent: rem;
}
.logo {
  display: block;
  margin-left: auto;
  margin-right: auto;
  width: 67%;
}
.today {
  position: relative;
  left: 75%;
  bottom: 20px;
  font-size: 20px;
}
h1 {
  text-align: center;
}
# header {
position: relative;
top: 500px;
}
```

<div class="logo">
<center>
![](https://static.wixstatic.com/media/ef1fe4_5bd041888fe64b65a1381983cd62c8b9~mv2_d_1878_1512_s_2.png/v1/fill/w_600,h_482,al_c,q_80,usm_0.66_1.00_0.01/ef1fe4_5bd041888fe64b65a1381983cd62c8b9~mv2_d_1878_1512_s_2.webp)
</center>
</div>
<p class="today">`r format(Sys.time(), '%d %B, %Y')`</p>

<br /><br />

<div>

<center>
<h1>
Pool Paper
</h1>
</center>

<br />


```{r}
library(tidyverse)
library(ggpubr)
library(RColorBrewer)
library(patchwork)
library(brms)
library(tidybayes)

theme_set(theme_bw())

DATADIR <- normalizePath(str_glue("{working_dir}/data/"))
OUTPUTDIR <- normalizePath(str_glue("{working_dir}/output/"))
IMAGEDIR <- normalizePath(str_glue("{OUTPUTDIR}/img/"))
HTMLDIR <- normalizePath(str_glue("{OUTPUTDIR}/html/"))


check_dir <- function(.path) {
  suppressWarnings({
    .path <- normalizePath(.path)
  })
  
  if (!dir.exists(.path)) {
    dir.create(.path, recursive = TRUE)
  }
}

for (i in c(IMAGEDIR, HTMLDIR)) {
  check_dir(i)
}

df <- read_tsv(str_glue("{DATADIR}/asymptomatics_screening.tsv"),
               col_types = cols(
                 assay_type = col_character(),
                 cq = col_double(),
                 pool_id = col_character(),
                 sample_id = col_character()
               )) %>%
  group_by(pool_id) %>%
  mutate(
    n_pos = sum(!is.na(cq) & assay_type == "Individual Screening"),
    pool_size = n() - 1, # account for pool sample
    perc_pos = n_pos/(pool_size)
  ) %>%
  ungroup() %>% 
  na.omit() # remove negative samples (NA in cq column)
```


# Pool size and positivity rate distributions

```{r}
set.seed(23826)
p1_pool_size_vs_n_pos <- df %>%
  filter(assay_type!="Pool") %>%
  select(pool_id, n_pos, perc_pos, pool_size) %>%
  unique() %>%
  ggplot(aes(x = n_pos, y = pool_size)) +
  geom_boxplot(aes(group = n_pos, fill = factor(n_pos)),
               alpha = 0.2, outlier.colour = 'transparent',
               show.legend = FALSE) +
  geom_jitter(width = .2, height = 0) +
  labs(x = "Number of individual positives within pool", y = "Pool size") +
  scale_y_continuous(breaks = 2^(1:5)) +
  scale_x_continuous(breaks = scales::pretty_breaks(10)) +
  annotate('text', 1, 26, label = "Total=110") +
  geom_text(data = . %>%
              group_by(n_pos) %>%
              mutate(n = n()) %>% 
              ungroup() %>% 
              mutate(p = round(100*n/n(), 1),
                     txt = paste0(n, " (", p, "%)")),
            aes(y = 0, label = txt), 
            check_overlap = TRUE
  ) +
  theme(axis.text = element_text(size = 12))

ggsave(str_glue("{IMAGEDIR}/p1_pool_size_vs_n_pos.png"),
       p1_pool_size_vs_n_pos, width = 8.5, height = 4.5)
```

```{r}

p2_pool_size_hist <- df %>%
  filter(assay_type == "Pool") %>% 
  ggplot(aes(x = ordered(pool_size))) +
  geom_histogram(stat = "count", fill = "#8F2727") +
  labs(x = "Pool Size", y = "Number of pools") +
  scale_y_continuous(breaks = scales::pretty_breaks(10))
p2_pool_positivity_perc <- df %>%
  filter(assay_type == "Pool") %>% 
  mutate(pool_size = factor(ifelse(pool_size >= 15, pool_size, "< 15"),
                            levels = c("< 15", 14:17)),
         perc_pos = perc_pos * 100
  ) %>% 
  ggplot() +
  geom_density(aes(x = perc_pos), fill = "#8F2727", bw = 5) +
  geom_rug(aes(x = perc_pos, color = pool_size), size = 1) +
  scale_color_brewer(palette = "Set1") +
  scale_x_continuous(breaks = scales::pretty_breaks(10)) +
  labs(x = "Proportion of positive samples within pool (%)", color = "Pool Size")

# p2_pool_positivity_abs <- df %>%
#     filter(assay_type == "Pool") %>% 
#     mutate(pool_size = ifelse(pool_size >= 15, "Pool size at least 15", "Pool size lower than 15")) %>%
#     ggplot(aes(ordered(n_pos))) +
#     geom_histogram(stat = "count", fill = "#8F2727") +
#     facet_wrap(~ pool_size, scales = "free") +
#     labs(x = "Number of positive samples within pool",
#          y = "Number of pools") +
#     theme(strip.text = element_text(size = 12, face = "bold")) 

p2_pool_size_vs_n_pos_vs_n_pools <- df %>%
  filter(assay_type == "Pool") %>% 
  group_by(pool_size, n_pos) %>% 
  summarise(n = n()) %>%
  ggplot(aes(pool_size, n_pos, fill = n, label = n)) +
  geom_tile() +
  geom_text(color = "white") +
  labs(x = "Pool Size", 
       y = "Number of positive samples within pool", 
       fill = "Number of Pools") +
  theme(legend.key.height = unit(1.5, "cm")) +
  scale_fill_continuous(breaks = scales::pretty_breaks(10)) +
  scale_x_continuous(breaks = scales::pretty_breaks(20)) +
  scale_y_continuous(breaks = scales::pretty_breaks(10))

ggsave(str_glue("{IMAGEDIR}/p2_pool_size_vs_n_pos_vs_n_pools.png"), 
       (p2_pool_size_hist | p2_pool_positivity_perc) / p2_pool_size_vs_n_pos_vs_n_pools,
       width = 10.5, height = 7.5, dpi = 600)

ggsave(str_glue("{IMAGEDIR}/p2.1_pool_size_vs_n_pos_vs_n_pools.png"), 
       p2_pool_size_vs_n_pos_vs_n_pools +
         theme(legend.key.height = unit(1, "cm"),
               legend.position = c(0.12, 0.65),
               axis.text = element_text(size = 12),
               axis.title = element_text(size = 12),
               panel.grid.minor = element_blank(),
               legend.background = element_rect(fill = "transparent") 
              ),
       width = 7.5, height = 4.5, dpi = 600)
```


# CQ distribution in screening tests

```{r}
pool_data <- df %>%
  filter(assay_type == "Pool") %>% 
  unique() %>% 
  data.frame(row.names = .$pool_id)

df <- left_join(
  df, 
  pool_data %>% rename(pool_cq = cq) %>% select(pool_id, pool_cq),
  by = "pool_id"
)

# for each individual screening sample, there will be 2 lines
# one line for individual sample CQ and one for corresponding pool CQ
individual_data <- df %>%
  filter(assay_type == "Individual Screening") %>%
  mutate(dif_cq = pool_cq - cq,
         pool_cq_greater = ifelse(dif_cq > 0, "Pool > Individual Screening", "Pool < Individual Screening")) %>% 
  pivot_longer(cols = c(cq, pool_cq)) %>%
  mutate(name = factor(as.character(name), 
                       levels = c("pool_cq", "cq"),
                       labels = c("Pool", "Individual Screening")
  )) 

p3_cq_by_assay_type_screening <- individual_data %>%
    mutate(
        diff_ranges = case_when(
            dif_cq < -5 ~ "Difference < -5",
            dif_cq > 5 ~ "Difference > 5",
            TRUE ~ "Difference in (-5, 5)"
        ) %>%
            factor(levels = c(
                "Difference in (-5, 5)", 
                "Difference > 5",
                "Difference < -5"
            ))
    ) %>%
    group_by(diff_ranges) %>%
    mutate(
        diff_ranges_n = n() / 2,
        diff_ranges_p = round(100*2*diff_ranges_n/nrow(.), 1)
    ) %>% 
    ggplot(aes(name, value)) +
    geom_path(aes(group = pool_id),
              show.legend = F, alpha = .1,
              position = position_dodge(width = .2)
    ) +
    geom_point(aes(fill = name,
                   group = pool_id), size = 2,
               show.legend = F, pch = 21, color = "gray40",
               position = position_dodge(width = .2)
    ) +
    geom_boxplot(alpha = 0, notch = TRUE,
                 aes(group = name),
                 lwd=0.8, width = .5) +
    scale_color_manual(
        values = c("#50C473", "#FF8981")
    ) +
    scale_fill_manual(
        values = c("#50C473", "#FF8981")
    ) +
    scale_y_continuous(breaks = scales::pretty_breaks(5),
                       limits = c(14, 44)) +
    labs(x = NULL, y = "Cq", fill = NULL, color = NULL) +
    theme(axis.text = element_text(size = 12),
          axis.title = element_text(size = 14))

p3_cq_by_assay_type_screening_html <- plotly::ggplotly(
  p3_cq_by_assay_type_screening
)

htmlwidgets::saveWidget(
  p3_cq_by_assay_type_screening_html,
  str_glue(
    "{HTMLDIR}/p3_cq_by_assay_type_screening.html"
  )
)

ggsave(
  str_glue(
    "{IMAGEDIR}/p3_cq_by_assay_type_screening.png"
  ), 
  p3_cq_by_assay_type_screening,
  width = 6.5, height = 4.5
)

p3_cq_by_assay_type_screening_by_diff_range <- p3_cq_by_assay_type_screening +
  facet_wrap(~diff_ranges) +
  geom_text(aes(
    y = 42, x = 1, vjust = 0,
    label = paste0(diff_ranges_n, " subjects (", 
                   diff_ranges_p, "%)")
  ), check_overlap = TRUE)

ggsave(
  str_glue(
    "{IMAGEDIR}/p3_cq_by_assay_type_screening_by_diff_range.png"
  ),
  p3_cq_by_assay_type_screening_by_diff_range, 
  width = 10.5, height = 4.5)
```


# Empirical distribution of Cq differences in screening tests

```{r}
p4_obs_cq_diff <- individual_data %>%
  filter(assay_type == "Individual Screening") %>% 
  ggplot(aes(x = dif_cq, y = 0)) +
  ggridges::stat_density_ridges(
    geom = "density_ridges_gradient",
    calc_ecdf = TRUE,
    fill = "#8F2727"
  ) +
  scale_x_continuous(breaks = seq(-20, 20, 5)) +
  labs(x = "Observed Cq Difference\n(Pool - Individual Screening)",
       fill = "Tail probabilities",
       y = "Density") +
  theme(legend.key.height = unit(1.2, "cm")) +
  geom_pointrange(inherit.aes = FALSE, 
                  aes(x = median(dif_cq),
                      xmin = quantile(dif_cq, prob = .2),
                      xmax = quantile(dif_cq, prob = .8),
                      y = -0.005
                  ), size = 2.4, fatten = 2.5) +
  geom_pointrange(inherit.aes = FALSE, 
                  aes(x = median(dif_cq),
                      xmin = quantile(dif_cq, prob = .025),
                      xmax = quantile(dif_cq, prob = .975),
                      y = -0.005
                  ), size = 1.2, fatten = 3) +
  geom_rug(inherit.aes = F, aes(x = dif_cq, y = -0.01),
           sides = 'b', alpha = .5) 
ggsave(
  str_glue(
    "{IMAGEDIR}/p4_obs_cq_diff.png"
  ),
  p4_obs_cq_diff, 
  width = 6.5, height = 4.5, dpi = 600)
```


# Correlation CQ Pool VS CQ Individual Screening

```{r}
p5_corr_indiv_pool_cq <- individual_data %>%
  mutate(n_pos = case_when(
    n_pos == 1 ~ "1 positive sample",
    n_pos == 2 ~ "2 positive samples",
    n_pos > 2 ~ ">2 positive samples"
  ) %>% factor(
    levels = c(
      "1 positive sample",
      "2 positive samples",
      ">2 positive samples"
    )
  ),
  pool_size = case_when(
    pool_size == 17 ~ "17",
    pool_size == 16 ~ "16",
    pool_size == 15 ~ "15",
    pool_size > 9 & pool_size < 15 ~ "10-14",
    pool_size < 10 ~ "<10"
  )
  ) %>% 
  pivot_wider(names_from='name', values_from='value') %>%
  ggplot(aes(x = `Individual Screening`, y = `Pool`)) +
  geom_point(pch = 21, size = 3, color = "gray40", alpha = .5,
             aes(fill = ordered(pool_size))) +
  geom_smooth(method = "lm") +
  stat_regline_equation(label.y.npc = 1) +
  stat_cor(label.y.npc = 0.9) +
  #theme(legend.key.height = unit(1.5, "cm")) +
  labs(fill = "Pool size",
       x = "Cq Individual Screening",
       y = "Cq Pool") +
  facet_wrap(~n_pos) +
  scale_fill_viridis_d() +
  theme(strip.text = element_text(size = 14, face = "bold"),
        axis.title = element_text(size = 12))

ggsave(
  str_glue(
    "{IMAGEDIR}/p5_corr_indiv_pool_cq.png"
  ),
  p5_corr_indiv_pool_cq, 
  width = 11.5, height = 4.25, dpi = 600)
```


# Modeling: effect of pooling on individual Cqs

```{r}
fit_prior <- brm(
  cq ~ assay_type + pcr_protocol + (1 | subject_id), 
  data = individual_data %>%
    mutate(assay_type = factor(as.character(name),
                               levels = c(
                                 "Individual Screening", 
                                 "Pool"
                               )),
           cq = value,
           subject_id = sample_id) %>%
    select(cq, assay_type, pcr_protocol, subject_id),
  prior = prior(normal(25, 3), class = "Intercept") +
    prior(normal(0, 5), class = "b") +
    prior(exponential(1), class = "sd", coef = "Intercept", group = "subject_id") +
    prior(exponential(1), class = "sigma"),
  file = str_glue("{OUTPUTDIR}/fit_prior_only.rds"),
  control = list(max_treedepth = 20),
  sample_prior = "only",
  cores = 4
)

p6_prior_predictive_check <- fit_prior$data %>%
  add_predicted_draws(fit_prior, n = 500, seed = 1) %>% 
  ggplot(aes(x = .prediction, y = assay_type)) +
  stat_halfeye(trim = FALSE, adjust = 10, show.legend = FALSE,
               aes(fill = assay_type)) +
  geom_rug(aes(x = cq, color = assay_type),sides = 'b' , data = fit_prior$data) +
  labs(x = "Cq", y = "Prior Predictive Distribution", color = NULL) +
  theme(legend.position = c(0.90, 0.90),
        legend.background = element_rect(fill = "transparent"),
        legend.key = element_rect(fill = "transparent")) +
  scale_fill_manual(values = c("#FF8981", "#50C473")) +
  scale_color_manual(values = c("#FF8981", "#50C473")) +
  theme(strip.text = element_text(size = 14, face = "bold"),
        axis.text = element_text(size = 12))

ggsave(
  str_glue(
    "{IMAGEDIR}/p6_prior_predictive_check.png"
  ),
  p6_prior_predictive_check, 
  width = 10.5, height = 4.5, dpi = 600)
```


```{r}
fit <- update(fit_prior, sample_prior = "no",
              iter = 8000, cores = 4,
              control = list(max_treedepth=20),
              file = str_glue("{OUTPUTDIR}/fit.rds"))

p7_posterior_predictive_check1 <- pp_check(
  fit, nsamples = 100, type = "violin_grouped", group = "assay_type"
)
p7_posterior_predictive_check2 <- pp_check(
  fit, nsamples = 100, type = "ecdf_overlay"
)

p7_posterior_predictive_check3 <- fit$data %>%
  add_predicted_draws(fit, n = 100, seed = 12) %>% 
  mean_qi() %>% 
  ggplot(aes(x = subject_id)) +
  geom_pointrange(aes(y = .prediction, ymax = .upper, ymin = .lower)) +
  geom_point(aes(y = cq, color = "Observed Cq")) +
  facet_wrap(~ assay_type, nrow = 2) +
  theme(axis.text.x = element_blank(),
        legend.position = "top",
        strip.text = element_text(size = 14, face = "bold") ) +
  labs(x = "Subjects", y = "Cq", color = NULL) +
  scale_color_manual(values = "red") 

p7_posterior_predictive_check <- (
  p7_posterior_predictive_check1 | p7_posterior_predictive_check2
) / p7_posterior_predictive_check3

ggsave(
  str_glue(
    "{IMAGEDIR}/p7_posterior_predictive_check.png"
  ),
  p7_posterior_predictive_check, 
  width = 13, height = 7.5, dpi = 600)
```


```{r}

p8_posteriors_and_traces <- plot(fit, plot = FALSE)[[1]]
ggsave(
  str_glue(
    "{IMAGEDIR}/p8_posteriors_and_traces.png"
  ),
  p8_posteriors_and_traces, 
  width = 8.5, height = 9.5, dpi = 600)

p9_posterior_mean_difference <- fit %>%
  spread_draws(b_assay_typePool) %>% 
  ggplot(aes(x = b_assay_typePool, 
             y = 0,
             fill = stat(x > 1)
  )) +
  stat_halfeye(show.legend = FALSE,
               point_interval=mean_qi,
               .width = c(0.60, 0.95)) +
  scale_fill_manual(values = c("gray70", "#8F2727")) +
  scale_x_continuous(breaks = scales::pretty_breaks(5)) +
  labs(x = "Mean Cq Difference (Pool - Individual Screening)",
       y = "Posterior density")

prob_geq_1 <- round(
  mean(
    p9_posterior_mean_difference$data$b_assay_typePool > 1
  ),
  3
)
mean_effect_qi <- fit %>%
  spread_draws(b_assay_typePool) %>% 
  mean_qi() %>%
  mutate_if(is.numeric, round, 2)

p9_posterior_mean_difference <- p9_posterior_mean_difference +
  annotate("text", x = 1.25, y = 0.6, hjust = 0,
           label = "Mean difference > 1") +
  geom_segment(aes(x = 1.1, xend = 1.2, y = 0.6, yend = 0.6),
               color = "#8F2727", lwd = 1.3) +
  annotate("text", x = 1.25, y = 0.525, hjust = 0,
           label = str_glue("prob. = {prob_geq_1}")) +
  annotate("text", 
           x = mean_effect_qi$b_assay_typePool, 
           y = 0.2,
           hjust = 0.5, size = 4, color = 'black',
           label = paste0(
             "Mean ", mean_effect_qi$b_assay_typePool,
             "\n(",
             mean_effect_qi$.lower, ", ",
             mean_effect_qi$.upper, 
             ") 95% Cr.I."
           )
  )

ggsave(
  str_glue(
    "{IMAGEDIR}/p9_posterior_mean_difference.png"
  ),
  p9_posterior_mean_difference, 
  width = 7.5, height = 4.5, dpi = 600)
```


# Comparison observed Cq screening VS diagnostics

```{r}
df_all_assays <- bind_rows(
  read_tsv(str_glue("{DATADIR}/symptomatics_diagnostics.tsv"),
           col_types = list(sample_id = col_character())) ,
  df %>% select(sample_id, cq, assay_type)
)

p10_plot_do_loss <- df_all_assays %>% 
  ggplot(aes(assay_type, cq)) +
  geom_jitter(alpha=0.2, height=0, width = .3, size = 3) +
  labs(x = NULL, y = "Cq") +
  scale_y_continuous(breaks = scales::pretty_breaks(5)) +
  EnvStats::stat_n_text() +
  geom_boxplot(alpha = 0, notch = TRUE,
               aes(color = assay_type), lwd=1.2, width = .75) +
  stat_boxplot(aes(color = assay_type), lwd=1.2, geom='errorbar', width = .5) +
  scale_color_manual(values = c("#81B4FF", "#FF8981", "#50C473")) +
  guides(color='none') +
  theme(axis.text = element_text(size = 14),
        axis.title = element_text(size = 16))

ggsave(str_glue("{IMAGEDIR}/p10_plot_do_loss.png"),
       p10_plot_do_loss, width = 7.5, height = 4, dpi = 600)

p10.2_plot_do_loss <- p10_plot_do_loss$data %>% 
    group_by(assay_type) %>% 
    mutate(
        ecdf = ecdf(cq)(cq)
    ) %>% 
    ggplot(aes(x = cq, y = ecdf, color = assay_type)) +
    geom_step() +
    scale_y_continuous(breaks = scales::pretty_breaks(10)) +
    scale_x_continuous(breaks = scales::pretty_breaks(10)) +
    scale_color_manual(values = c("#81B4FF", "#FF8981", "#50C473")) +
    labs(y = "ECDF", x = "Cq", color = NULL) +
    theme(legend.position = c(.8, .3),
          legend.background = element_rect(fill = "transparent"))

htmlwidgets::saveWidget(plotly::ggplotly(p10.2_plot_do_loss),
                        file = str_glue("{HTMLDIR}/p10.2_plot_do_loss.html"))

ggsave(str_glue("{IMAGEDIR}/p10.2_plot_do_loss.png"),
       p10.2_plot_do_loss, width = 7.5, height = 4, dpi = 600)

```

# plot do loss separado

```{r}

p10.3_plot_do_loss_sep <- df_all_assays %>% 
  filter(assay_type != "Individual Diagnostics") %>%
  mutate(assay_type = factor(as.character(assay_type), 
                             levels = c("Pool", "Individual Screening"))) %>% 
  ggplot(aes(assay_type, cq)) +
  geom_jitter(alpha=0.2, height=0, width = .3, size = 3) +
  labs(x = NULL, y = "Cq") +
  scale_y_continuous(breaks = scales::pretty_breaks(5)) +
  EnvStats::stat_n_text() +
  geom_boxplot(alpha = 0, notch = TRUE,
               aes(color = assay_type), lwd=1.2, width = .75) +
  stat_boxplot(aes(color = assay_type), lwd=1.2, geom='errorbar', width = .5) +
  scale_color_manual(values = c("#50C473", "#FF8981")) +
  guides(color='none') +
  theme(axis.text = element_text(size = 14),
        axis.title = element_text(size = 16))

ggsave(str_glue("{IMAGEDIR}/p10.3_plot_do_loss_sep.png"),
       p10.3_plot_do_loss_sep, width = 6.5, height = 4, dpi = 600)

p10.4_plot_do_loss_sep <- df_all_assays %>% 
  filter(assay_type != "Pool") %>%
  mutate(assay_type = factor(as.character(assay_type), 
                             levels = c("Individual Screening",
                                        "Individual Diagnostics"))) %>% 
  ggplot(aes(assay_type, cq)) +
  geom_jitter(alpha=0.2, height=0, width = .3, size = 3) +
  labs(x = NULL, y = "Cq") +
  scale_y_continuous(breaks = scales::pretty_breaks(5)) +
  EnvStats::stat_n_text() +
  geom_boxplot(alpha = 0, notch = TRUE,
               aes(color = assay_type), lwd=1.2, width = .75) +
  stat_boxplot(aes(color = assay_type), lwd=1.2, geom='errorbar', width = .5) +
  scale_color_manual(values = c("#FF8981", "#81B4FF")) +
  guides(color='none') +
  theme(axis.text = element_text(size = 14),
        axis.title = element_text(size = 16))

ggsave(str_glue("{IMAGEDIR}/p10.4_plot_do_loss_sep.png"),
       p10.4_plot_do_loss_sep, width = 6.5, height = 4, dpi = 600)

```


```{r}

fit_indiv <- brm(cq ~ assay_type,
                 data = df_all_assays %>% 
                   filter(assay_type != "Pool"),
                 prior = prior(normal(25, 3), class = "Intercept") +
                   prior(normal(0, 5), class = "b") +
                   prior(exponential(1), class = "sigma"))

mean_effect_qi <- fit_indiv %>%
  spread_draws(b_assay_typeIndividualScreening) %>%
  mean_qi() %>% 
  mutate_if(is.numeric, round, 2)
p11_individuals_post_mean_diff <- fit_indiv %>%
  spread_draws(b_assay_typeIndividualScreening) %>% 
  ggplot(aes(x = b_assay_typeIndividualScreening, 
             y = 0
  )) +
  stat_halfeye(show.legend = FALSE,
               point_interval=mean_qi,
               .width = c(0.60, 0.95),
               fill = "#8F2727") +
  scale_x_continuous(breaks = scales::pretty_breaks(5)) +
  labs(x = "Mean Cq Difference (Individual Screening - Individual Diagnostics)",
       y = "Posterior density") +
  annotate("text", 
           x = mean_effect_qi$b_assay_typeIndividualScreening, 
           y = 0.2,
           hjust = 0.5, size = 4, color = 'white',
           label = paste0(
             "Mean ", mean_effect_qi$b_assay_typeIndividualScreening,
             "\n(",
             mean_effect_qi$.lower, ", ",
             mean_effect_qi$.upper, 
             ") 95% Cr.I."
           )
  )

ggsave(
  str_glue(
    "{IMAGEDIR}/p11_individuals_post_mean_diff.png"
  ),
  p11_individuals_post_mean_diff, 
  width = 7.5, height = 4.5, dpi = 600)
```

# Efeito do Gene

```{r}
gene_comps <- read_tsv(str_glue("{DATADIR}/genes_data.tsv")) %>% 
  mutate(
    subject_id = paste0("Subject", 1:nrow(.)),
    group = case_when(
      is.na(s_gene) & is.na(e_gene) ~ "Both negative",
      is.na(s_gene) & (!is.na(e_gene)) ~ "E gene only",
      is.na(e_gene) & (!is.na(s_gene)) ~ "S gene only",
      (!is.na(s_gene)) & (!is.na(e_gene)) ~ "Both positive"
    )
  ) %>% 
  group_by(group) %>% 
  mutate(group_label = paste0(group, " (", n(), ")"))

# S gene vs E gene

p12_corr_genes_s_e <- gene_comps %>% 
  replace_na(list(s_gene=0, e_gene=0)) %>% 
  ggplot(aes(s_gene, e_gene)) +
  geom_point(
    pch = 21, size = 4, aes(fill = group_label)
  ) +
  geom_abline(intercept = 0, slope = 1, lwd = 1.1,
              linetype = "longdash", color = "gray20") +
  labs(x = "S gene", y = "E gene", fill = NULL) +
  ylim(0, 45) +
  xlim(0, 45) +
  scale_fill_brewer(palette = "Dark2") +
  stat_cor(method = 'pearson',
           label.x.npc = 0.1) +
  stat_cor(method = "spearman",
           label.x.npc = 0.1,
           label.y.npc = 0.85,
           cor.coef.name = "rho")

ggsave(
  str_glue(
    "{IMAGEDIR}/p12_corr_genes_s_e.png"
  ),
  p12_corr_genes_s_e, 
  width = 7.5, height = 4.5, dpi = 600)


fit_gene <- brm(
    cq ~ gene + (1 | subject_id),
    data = gene_comps %>% ungroup() %>%
        select(-group, -group_label, -rdrp_gene) %>% 
        filter(!is.na(s_gene), !is.na(e_gene)) %>% 
        pivot_longer(cols = contains("gene"),
                     names_to = "gene", 
                     values_to = "cq"),
    prior = prior(normal(25, 3), class = "Intercept") +
        prior(normal(0, 5), class = "b") +
        prior(exponential(1), class = "sd", coef = "Intercept", group = "subject_id") +
        prior(exponential(1), class = "sigma"),
    cores = 4
)

mean_effect_qi <- fit_gene %>%
  spread_draws(b_genes_gene) %>%
  mean_qi() %>% 
  mutate_if(is.numeric, round, 2)
p13_genes_post_mean_diff <- fit_gene %>%
  spread_draws(b_genes_gene) %>% 
  ggplot(aes(x = b_genes_gene, 
             y = 0
  )) +
  stat_halfeye(show.legend = FALSE,
               point_interval=mean_qi,
               .width = c(0.60, 0.95),
               fill = "#8F2727") +
  scale_x_continuous(breaks = scales::pretty_breaks(5)) +
  labs(
    x = "Mean Cq Difference (S gene - E gene)",
    y = "Posterior density"
  ) +
  annotate("text", 
           x = mean_effect_qi$b_genes_gene, 
           y = 0.2,
           hjust = 0.5, size = 4,
           label = paste0(
             "Mean ", mean_effect_qi$b_genes_gene,
             "\n(",
             mean_effect_qi$.lower, ", ",
             mean_effect_qi$.upper, 
             ") 95% Cr.I."
           ),
           color = "white"
  )

ggsave(
  str_glue(
    "{IMAGEDIR}/p13_genes_post_mean_diff.png"
  ),
  p13_genes_post_mean_diff, 
  width = 7.5, height = 4.5, dpi = 600)

# RdRP vs E

p12.2_corr_genes_rdrp_e <- gene_comps %>% 
  ungroup() %>% 
  mutate(
    group = case_when(
      is.na(rdrp_gene) & is.na(e_gene) ~ "Both negative",
      is.na(rdrp_gene) & (!is.na(e_gene)) ~ "E gene only",
      is.na(e_gene) & (!is.na(rdrp_gene)) ~ "RdRP gene only",
      (!is.na(rdrp_gene)) & (!is.na(e_gene)) ~ "Both positive"
    )
  ) %>% 
  group_by(group) %>% 
  mutate(group_label = paste0(group, " (", n(), ")")) %>% 
  replace_na(list(rdrp_gene=0, e_gene=0)) %>% 
  ggplot(aes(rdrp_gene, e_gene)) +
  geom_point(
    pch = 21, size = 4, aes(fill = group_label)
  ) +
  geom_abline(intercept = 0, slope = 1, lwd = 1.1,
              linetype = "longdash", color = "gray20") +
  labs(x = "RdRP gene", y = "E gene", fill = NULL) +
  ylim(0, 45) +
  xlim(0, 45) +
  scale_fill_brewer(palette = "Dark2") +
  stat_cor(method = 'pearson',
           label.x.npc = 0.1) +
  stat_cor(method = "spearman",
           label.x.npc = 0.1,
           label.y.npc = 0.85,
           cor.coef.name = "rho")

ggsave(
  str_glue(
    "{IMAGEDIR}/p12.2_corr_genes_rdrp_e.png"
  ),
  p12.2_corr_genes_rdrp_e, 
  width = 7.5, height = 4.5, dpi = 600)

# S vs RdRP

p12.3_corr_genes_rdrp_s <- gene_comps %>% 
  ungroup() %>% 
  mutate(
    group = case_when(
      is.na(rdrp_gene) & is.na(s_gene) ~ "Both negative",
      is.na(rdrp_gene) & (!is.na(s_gene)) ~ "S gene only",
      is.na(s_gene) & (!is.na(rdrp_gene)) ~ "RdRP gene only",
      (!is.na(rdrp_gene)) & (!is.na(s_gene)) ~ "Both positive"
    )
  ) %>% 
  group_by(group) %>% 
  mutate(group_label = paste0(group, " (", n(), ")")) %>% 
  replace_na(list(rdrp_gene=0, s_gene=0)) %>% 
  ggplot(aes(rdrp_gene, s_gene)) +
  geom_point(
    pch = 21, size = 4, aes(fill = group_label)
  ) +
  geom_abline(intercept = 0, slope = 1, lwd = 1.1,
              linetype = "longdash", color = "gray20") +
  labs(x = "RdRP gene", y = "S gene", fill = NULL) +
  ylim(0, 45) +
  xlim(0, 45) +
  scale_fill_brewer(palette = "Dark2") +
  stat_cor(method = 'pearson',
           label.x.npc = 0.1) +
  stat_cor(method = "spearman",
           label.x.npc = 0.1,
           label.y.npc = 0.85,
           cor.coef.name = "rho")

ggsave(
  str_glue(
    "{IMAGEDIR}/p12.3_corr_genes_rdrp_s.png"
  ),
  p12.3_corr_genes_rdrp_s, 
  width = 7.5, height = 4.5, dpi = 600)


```


# Validation pools

```{r}
df_val <- read_tsv(str_glue("{DATADIR}/screening_validation.tsv"),
                   col_types = list(
                     pool_id = col_character(),
                     sample_id = col_character()
                   )) %>% 
  group_by(pool_id) %>% 
  mutate(pool_size = n() - 1) %>% 
  ungroup() %>% 
  filter(!is.na(cq))

p14_positive_samples_per_pool_validation <- df_val %>%
  filter(assay_type == "Individual Screening") %>% 
  group_by(pool_id) %>% 
  summarise(n = n()) %>% 
  arrange(-n) %>% 
  mutate(n_order = factor(
    paste0("Pool ", order(n,decreasing = TRUE)),
    levels = paste0("Pool ", 20:1)
  )
  ) %>% 
  ggplot(aes(n_order, n)) +
  geom_col(fill = "#6F706F") +
  coord_flip() +
  scale_y_continuous(breaks = 0:11) +
  labs(y = "Number of positive samples",
       x = NULL)


ggsave(
  str_glue(
    "{IMAGEDIR}/p14_positive_samples_per_pool_validation.png"
  ),
  p14_positive_samples_per_pool_validation, 
  width = 7.5, height = 4.5, dpi = 600)


pool_data_val <- left_join(
  df_val %>%
    filter(assay_type == "Pool") %>% 
    unique() %>% 
    data.frame(),
  p14_positive_samples_per_pool_validation$data,
  by = "pool_id"
)


indiv_val <- left_join(
  df_val %>% 
    filter(assay_type == "Individual Screening") %>% 
    group_by(pool_id) %>% 
    mutate(n_pos = n()) %>% 
    ungroup(), 
  pool_data_val %>% 
    rename(pool_cq = cq) %>% 
    select(pool_id, pool_cq, n_order),
  by = "pool_id"
) 

p15_pool_vs_indiv_cq_val <- indiv_val %>% 
  select(-assay_type) %>% 
  pivot_longer(
    cols = contains("cq"),
    names_to = "assay_type",
    values_to = "cq"
  ) %>% 
  mutate(
    assay_type = ifelse(
      assay_type == "cq", 
      "Individual Screening",
      "Pool"
    ) %>% factor(
      levels = c("Pool", "Individual Screening")
    ),
    pool_label = factor(as.character(n_order), 
                        levels = paste0("Pool ", 1:20))
    
  ) %>% 
  ggplot(aes(assay_type, cq)) +
  geom_point(aes(color = pool_label)) +
  geom_line(aes(color = pool_label, group = sample_id)) +
  geom_boxplot(alpha = 0) +
  facet_wrap(~pool_label) +
  guides(color = "none") +
  labs(x = NULL, y = "Cq") +
  theme(strip.text = element_text(size = 12, face = "bold"))


ggsave(
  str_glue(
    "{IMAGEDIR}/p15_pool_vs_indiv_cq_val.png"
  ),
  p15_pool_vs_indiv_cq_val, 
  width = 10.5, height = 5.75, dpi = 600)

p16_cor_cq_pool_n_pos <- ggplot(pool_data_val, aes(cq, n)) +
  geom_point(pch = 21, aes(fill=pool_id), show.legend = F,
             position = position_dodge(width = .2),
             size = 2.5) +
  ggrepel::geom_text_repel(aes(label = n_order)) +
  geom_smooth(method = "lm") +
  stat_cor(method = "pearson") +
  stat_cor(method = "spearman", cor.coef.name = "rho",
           label.y.npc = .9) +
  scale_y_continuous(breaks = 1:11) +
  scale_x_continuous(breaks = scales::pretty_breaks(10)) +
  labs(x = "Pool Cq", y = "Number of positive samples within pool") 

ggsave(
  str_glue(
    "{IMAGEDIR}/p16_cor_cq_pool_n_pos.png"
  ),
  p16_cor_cq_pool_n_pos, 
  width = 7.5, height = 4.5, dpi = 600)

```


# dilution

```{r}
df_dilution <- read_tsv(
  str_glue("{DATADIR}/rna_dilutions.tsv")
) %>% 
  pivot_longer(cols = diluted:baseline,
               names_to = "x", values_to = "cq")

fit_dilution <- brm(
  cq ~ x + (1 | subject), data = df_dilution,
  prior = prior(normal(25, 3), class = "Intercept") +
    prior(normal(0, 5), class = "b") +
    prior(exponential(1), class = "sd") +
    prior(exponential(1), class = "sigma"),
  cores = 4
)


mean_effect_qi <- fit_dilution %>%
  spread_draws(b_xdiluted) %>% 
  mean_qi() %>%
  mutate_if(is.numeric, round, 2)

p17_dilution_effect <- fit_dilution %>%
  spread_draws(b_xdiluted) %>% 
  ggplot(aes(x = b_xdiluted, 
             y = 0
  )) +
  stat_halfeye(show.legend = FALSE,
               point_interval=mean_qi,
               .width = c(0.60, 0.95),
               fill = "#8F2727") +
  scale_x_continuous(breaks = scales::pretty_breaks(5)) +
  labs(
    x = "Mean Cq Difference (Dilution - Baseline)",
    y = "Posterior density"
  ) +
  annotate("text", 
           x = mean_effect_qi$b_xdiluted, 
           y = 0.2,
           hjust = 0.5, size = 4,
           label = paste0(
             "Mean ", mean_effect_qi$b_xdiluted,
             "\n(",
             mean_effect_qi$.lower, ", ",
             mean_effect_qi$.upper, 
             ") 95% Cr.I."
           ),
           color = "white"
  )


ggsave(
  str_glue(
    "{IMAGEDIR}/p17_dilution_effect.png"
  ),
  p17_dilution_effect, 
  width = 7.5, height = 4.5, dpi = 600)

```

# important proportions

```{r}
library(binom)
proportions <- bind_rows(
  binom.bayes(215, 19535) %>% mutate(name="positivity rate"),
  binom.bayes(94, 94) %>% mutate(name="sensitivity"),
  binom.bayes(519, 519) %>% mutate(name="specificity")
) %>% 
  mutate(across(c(mean, lower, upper), function(x) round(100*x, 1)))

write_tsv(proportions, str_glue("{OUTPUTDIR}/important_proportions.tsv"))
```

# frequentist

```{r}
library(lmerTest)
fit_freq <- lmer(
  cq ~ assay_type + pcr_protocol + (1 | subject_id), 
  data = fit_prior$data
)

res_freq <- bind_cols(
  summary(fit_freq)$coefficients %>% 
    data.frame(check.names = FALSE),
  confint(fit_freq)[3:5,] %>% 
    data.frame(check.names = FALSE)
) %>% 
  mutate(coef_name = rownames(.)) %>% 
  select(coef_name, Estimate, contains("%"), contains("Pr"),
         everything())

write_tsv(res_freq, "output/freq_results.tsv")


```
