# Supplementary material for: Swab pooling: A new method for large-scale RT-qPCR screening of SARS-CoV-2 avoiding sample dilution
Source: PLoS One. 2021 Feb 4;16(2):e0246544. doi: 10.1371/journal.pone.0246544 (PMC7861376; doi:10.1371/journal.pone.0246544)
Supplement: S1 Data — (GZ) [file pone.0246544.s001.gz › data/symptomatics_diagnostics.tsv]

sample_id	cq	assay_type
125060000418	31.10	Individual Diagnostics
101060000003	15.82	Individual Diagnostics
101060000008	19.42	Individual Diagnostics
101060000009	14.91	Individual Diagnostics
101060000010	23.44	Individual Diagnostics
101060000021	17.39	Individual Diagnostics
101060000022	15.54	Individual Diagnostics
101060000032	22.11	Individual Diagnostics
101060000034	21.65	Individual Diagnostics
101060000038	17.70	Individual Diagnostics
101060000041	19.90	Individual Diagnostics
101060000043	16.73	Individual Diagnostics
101060000045	27.39	Individual Diagnostics
101060000051	23.35	Individual Diagnostics
101060000058	17.82	Individual Diagnostics
101060000065	20.22	Individual Diagnostics
101060000069	31.47	Individual Diagnostics
101060000073	19.57	Individual Diagnostics
101060000074	21.77	Individual Diagnostics
101060000076	29.65	Individual Diagnostics
101060000080	29.78	Individual Diagnostics
101060000086	21.17	Individual Diagnostics
101060000090	32.48	Individual Diagnostics
101060000094	15.73	Individual Diagnostics
101060000095	30.46	Individual Diagnostics
101060000114	32.44	Individual Diagnostics
101060000116	34.08	Individual Diagnostics
101060000118	22.59	Individual Diagnostics
101060000121	22.19	Individual Diagnostics
101060000124	21.35	Individual Diagnostics
101060000130	23.12	Individual Diagnostics
101060000131	23.10	Individual Diagnostics
101060000135	22.01	Individual Diagnostics
101060000136	32.80	Individual Diagnostics
101060000144	20.84	Individual Diagnostics
101060000148	21.25	Individual Diagnostics
101060000153	20.17	Individual Diagnostics
101060000155	18.91	Individual Diagnostics
101060000156	17.66	Individual Diagnostics
101060000186	17.32	Individual Diagnostics
101060000189	31.35	Individual Diagnostics
101060000190	21.81	Individual Diagnostics
101060000192	17.49	Individual Diagnostics
101060000198	16.44	Individual Diagnostics
101060000206	24.44	Individual Diagnostics
101060000207	20.84	Individual Diagnostics
101060000209	26.63	Individual Diagnostics
101060000215	23.57	Individual Diagnostics
101060000216	20.53	Individual Diagnostics
101060000217	24.48	Individual Diagnostics
101060000244	37.35	Individual Diagnostics
101060000245	26.05	Individual Diagnostics
101060000250	20.14	Individual Diagnostics
101060000250	20.14	Individual Diagnostics
101060000272	33.42	Individual Diagnostics
101060000301	23.92	Individual Diagnostics
101060000313	23.89	Individual Diagnostics
101060000324	26.09	Individual Diagnostics
101060000347	26.75	Individual Diagnostics
101060000352	25.50	Individual Diagnostics
101060000358	21.47	Individual Diagnostics
101060000380	32.79	Individual Diagnostics
101060000385	29.08	Individual Diagnostics
101060000386	36.22	Individual Diagnostics
101060000387	22.41	Individual Diagnostics
101060000392	20.30	Individual Diagnostics
101060000395	17.72	Individual Diagnostics
101060000396	21.57	Individual Diagnostics
101060000400	33.94	Individual Diagnostics
101060000411	27.28	Individual Diagnostics
101060000413	35.53	Individual Diagnostics
101060000425	16.49	Individual Diagnostics
101060000439	21.23	Individual Diagnostics
101060000442	23.00	Individual Diagnostics
101060000466	30.07	Individual Diagnostics
101060000492	32.96	Individual Diagnostics
101060000495	33.11	Individual Diagnostics
101060000502	27.62	Individual Diagnostics
101060000506	21.26	Individual Diagnostics
101060000508	28.40	Individual Diagnostics
101060000509	32.61	Individual Diagnostics
101060000511	19.20	Individual Diagnostics
101060000512	26.57	Individual Diagnostics
101060000513	31.37	Individual Diagnostics
101060000517	22.08	Individual Diagnostics
101060000522	26.84	Individual Diagnostics
101060000523	16.98	Individual Diagnostics
101060000527	35.44	Individual Diagnostics
101060000528	18.94	Individual Diagnostics
101060000529	28.54	Individual Diagnostics
101060000530	23.82	Individual Diagnostics
101060000531	16.68	Individual Diagnostics
101060000535	26.20	Individual Diagnostics
101060000540	24.82	Individual Diagnostics
101060000550	18.22	Individual Diagnostics
101060000551	21.09	Individual Diagnostics
101060000553	24.20	Individual Diagnostics
101060000554	31.40	Individual Diagnostics
101060000555	22.97	Individual Diagnostics
101060000556	31.45	Individual Diagnostics
101060000557	29.42	Individual Diagnostics
101060000558	27.04	Individual Diagnostics
101060000559	33.40	Individual Diagnostics
101060000560	20.77	Individual Diagnostics
101060000561	21.93	Individual Diagnostics
101060000562	25.71	Individual Diagnostics
101060000563	30.90	Individual Diagnostics
101060000567	23.64	Individual Diagnostics
101060000571	18.43	Individual Diagnostics
101060000572	29.54	Individual Diagnostics
101060000573	25.18	Individual Diagnostics
101060000582	24.93	Individual Diagnostics
101060000590	29.65	Individual Diagnostics
101060000596	20.42	Individual Diagnostics
101060000605	31.35	Individual Diagnostics
101060000608	28.22	Individual Diagnostics
101060000614	29.09	Individual Diagnostics
101060000616	39.03	Individual Diagnostics
101060000619	30.54	Individual Diagnostics
101060000623	35.16	Individual Diagnostics
101060000632	25.56	Individual Diagnostics
101060000635	36.90	Individual Diagnostics
101060000636	30.55	Individual Diagnostics
101060000663	24.52	Individual Diagnostics
101060000665	22.51	Individual Diagnostics
101060000675	28.62	Individual Diagnostics
101060000677	23.92	Individual Diagnostics
101060000694	28.85	Individual Diagnostics
101060000852	30.51	Individual Diagnostics
101060000856	26.39	Individual Diagnostics
101060000858	19.86	Individual Diagnostics
101060000861	37.34	Individual Diagnostics
101060000866	25.79	Individual Diagnostics
101060000867	34.18	Individual Diagnostics
101060000871	34.04	Individual Diagnostics
101060000873	35.23	Individual Diagnostics
101060000874	24.23	Individual Diagnostics
101060000875	20.33	Individual Diagnostics
101060000878	21.19	Individual Diagnostics
101060000879	24.56	Individual Diagnostics
101060000880	19.90	Individual Diagnostics
101060000881	24.16	Individual Diagnostics
101060000883	30.14	Individual Diagnostics
101060000888	33.70	Individual Diagnostics
101060000889	23.97	Individual Diagnostics
101060000890	20.63	Individual Diagnostics
101060000893	23.53	Individual Diagnostics
101060000897	23.74	Individual Diagnostics
101060000901	22.88	Individual Diagnostics
101060000912	17.97	Individual Diagnostics
101060000914	28.77	Individual Diagnostics
101060000922	27.75	Individual Diagnostics
101060000925	26.93	Individual Diagnostics
101060000926	16.90	Individual Diagnostics
101060000927	25.06	Individual Diagnostics
101060000928	20.02	Individual Diagnostics
101060000930	26.78	Individual Diagnostics
101060000932	26.30	Individual Diagnostics
101060000935	38.75	Individual Diagnostics
101060000944	18.01	Individual Diagnostics
101060000947	25.95	Individual Diagnostics
101060000948	20.21	Individual Diagnostics
101060000950	21.54	Individual Diagnostics
101060000952	28.61	Individual Diagnostics
101060000955	29.19	Individual Diagnostics
101060000961	25.09	Individual Diagnostics
101060000964	21.92	Individual Diagnostics
101060000965	20.56	Individual Diagnostics
101060000966	20.95	Individual Diagnostics
101060000967	21.72	Individual Diagnostics
101060000971	34.42	Individual Diagnostics
101060000974	24.19	Individual Diagnostics
101060000975	35.98	Individual Diagnostics
101060000976	26.30	Individual Diagnostics
101060000977	18.26	Individual Diagnostics
101060000979	32.47	Individual Diagnostics
101060000982	19.00	Individual Diagnostics
101060000986	22.29	Individual Diagnostics
101060000987	18.81	Individual Diagnostics
101060000989	25.61	Individual Diagnostics
101060000990	30.16	Individual Diagnostics
101060000991	18.28	Individual Diagnostics
101060000992	27.91	Individual Diagnostics
101060000993	21.93	Individual Diagnostics
101060000994	24.35	Individual Diagnostics
101060000997	20.63	Individual Diagnostics
102060000165	29.84	Individual Diagnostics
102060000410	34.67	Individual Diagnostics
102060000425	25.83	Individual Diagnostics
103060000012	28.84	Individual Diagnostics
103060000014	32.47	Individual Diagnostics
103060000020	15.54	Individual Diagnostics
103060000025	27.54	Individual Diagnostics
103060000033	20.49	Individual Diagnostics
103060000045	34.07	Individual Diagnostics
103060000046	37.98	Individual Diagnostics
103060000054	33.54	Individual Diagnostics
103060000070	28.89	Individual Diagnostics
103060000073	19.49	Individual Diagnostics
103060000077	16.56	Individual Diagnostics
103060000079	21.79	Individual Diagnostics
103060000083	26.86	Individual Diagnostics
103060000120	29.40	Individual Diagnostics
103060000124	25.49	Individual Diagnostics
103060000125	22.99	Individual Diagnostics
103060000128	14.50	Individual Diagnostics
103060000133	30.72	Individual Diagnostics
103060000135	17.12	Individual Diagnostics
103060000151	33.21	Individual Diagnostics
103060000158	35.93	Individual Diagnostics
103060000159	37.26	Individual Diagnostics
103060000176	16.23	Individual Diagnostics
103060000180	29.28	Individual Diagnostics
103060000185	25.17	Individual Diagnostics
103060000192	31.89	Individual Diagnostics
103060000195	24.28	Individual Diagnostics
103060000196	18.59	Individual Diagnostics
103060000201	32.05	Individual Diagnostics
103060000207	17.03	Individual Diagnostics
103060000209	18.19	Individual Diagnostics
103060000211	27.43	Individual Diagnostics
103060000218	33.13	Individual Diagnostics
103060000239	28.51	Individual Diagnostics
103060000244	26.53	Individual Diagnostics
103060000263	30.67	Individual Diagnostics
103060000265	21.37	Individual Diagnostics
103060000271	32.42	Individual Diagnostics
103060000272	22.18	Individual Diagnostics
103060000278	23.03	Individual Diagnostics
103060000281	27.42	Individual Diagnostics
103060000285	32.21	Individual Diagnostics
103060000290	23.02	Individual Diagnostics
103060000312	27.40	Individual Diagnostics
103060000321	25.99	Individual Diagnostics
103060000328	24.19	Individual Diagnostics
103060000329	29.22	Individual Diagnostics
103060000333	20.32	Individual Diagnostics
103060000334	29.23	Individual Diagnostics
103060000335	13.93	Individual Diagnostics
103060000341	21.01	Individual Diagnostics
103060000347	18.64	Individual Diagnostics
103060000349	34.16	Individual Diagnostics
103060000364	18.87	Individual Diagnostics
103060000366	24.54	Individual Diagnostics
103060000388	29.78	Individual Diagnostics
103060000391	26.67	Individual Diagnostics
103060000394	37.24	Individual Diagnostics
103060000398	36.66	Individual Diagnostics
103060000403	28.88	Individual Diagnostics
103060000410	21.93	Individual Diagnostics
103060000427	19.81	Individual Diagnostics
103060000431	30.47	Individual Diagnostics
103060000434	26.80	Individual Diagnostics
103060000440	21.06	Individual Diagnostics
103060000449	28.25	Individual Diagnostics
103060000460	17.91	Individual Diagnostics
103060000469	27.46	Individual Diagnostics
103060000472	24.17	Individual Diagnostics
103060000478	16.18	Individual Diagnostics
103060000492	31.44	Individual Diagnostics
103060000499	24.46	Individual Diagnostics
103060000530	31.75	Individual Diagnostics
103060000598	28.08	Individual Diagnostics
103060000617	34.55	Individual Diagnostics
103060000638	33.19	Individual Diagnostics
103060000639	24.14	Individual Diagnostics
103060000645	28.67	Individual Diagnostics
103060000670	21.23	Individual Diagnostics
103060000740	22.34	Individual Diagnostics
103060000760	27.66	Individual Diagnostics
103060000845	24.68	Individual Diagnostics
103060000863	30.43	Individual Diagnostics
103060000865	32.66	Individual Diagnostics
103060000874	30.11	Individual Diagnostics
103060000898	23.33	Individual Diagnostics
103060000900	23.38	Individual Diagnostics
103060000904	23.44	Individual Diagnostics
103060000931	24.24	Individual Diagnostics
103060000952	28.69	Individual Diagnostics
103060000974	24.27	Individual Diagnostics
103060001004	26.38	Individual Diagnostics
103060001025	29.70	Individual Diagnostics
103060001050	20.01	Individual Diagnostics
103060001097	22.20	Individual Diagnostics
103060001110	19.62	Individual Diagnostics
103060001115	38.55	Individual Diagnostics
103060001118	29.50	Individual Diagnostics
103060001119	26.03	Individual Diagnostics
103060001120	25.78	Individual Diagnostics
103060001123	27.38	Individual Diagnostics
103060001159	30.42	Individual Diagnostics
103060001162	25.04	Individual Diagnostics
103060001175	17.55	Individual Diagnostics
103060001188	19.23	Individual Diagnostics
103060001199	15.63	Individual Diagnostics
103060001206	34.88	Individual Diagnostics
103060001214	29.90	Individual Diagnostics
103060001241	21.16	Individual Diagnostics
103060001243	29.19	Individual Diagnostics
103060001263	27.41	Individual Diagnostics
103060001265	29.15	Individual Diagnostics
103060001270	29.60	Individual Diagnostics
103060001276	33.88	Individual Diagnostics
103060001278	27.07	Individual Diagnostics
103060001282	23.66	Individual Diagnostics
103060001283	36.40	Individual Diagnostics
103060001301	21.19	Individual Diagnostics
103060001308	24.42	Individual Diagnostics
103060001311	17.40	Individual Diagnostics
103060001316	22.45	Individual Diagnostics
103060001342	20.01	Individual Diagnostics
103060001352	26.10	Individual Diagnostics
103060001355	20.60	Individual Diagnostics
103060001363	26.86	Individual Diagnostics
103060001365	33.87	Individual Diagnostics
103060001370	25.25	Individual Diagnostics
103060001376	24.75	Individual Diagnostics
103060001378	24.36	Individual Diagnostics
103060001385	32.16	Individual Diagnostics
103060001391	17.19	Individual Diagnostics
103060001394	31.54	Individual Diagnostics
103060001432	22.19	Individual Diagnostics
103060001441	21.01	Individual Diagnostics
103060001452	25.83	Individual Diagnostics
103060001460	25.35	Individual Diagnostics
103060001462	25.62	Individual Diagnostics
103060001519	21.89	Individual Diagnostics
103060001583	22.01	Individual Diagnostics
103060001606	12.71	Individual Diagnostics
103060001613	31.96	Individual Diagnostics
103060001625	19.01	Individual Diagnostics
103060001640	21.52	Individual Diagnostics
103060001646	30.74	Individual Diagnostics
103060001674	20.48	Individual Diagnostics
103060001695	26.21	Individual Diagnostics
103060001706	28.06	Individual Diagnostics
103060001716	27.47	Individual Diagnostics
103060001723	27.61	Individual Diagnostics
103060001741	34.07	Individual Diagnostics
103060001762	21.49	Individual Diagnostics
103060001769	32.34	Individual Diagnostics
103060001819	25.56	Individual Diagnostics
103060001875	18.10	Individual Diagnostics
103060001894	16.63	Individual Diagnostics
103060001901	34.03	Individual Diagnostics
103060001913	33.62	Individual Diagnostics
103060001916	30.08	Individual Diagnostics
103060001920	19.32	Individual Diagnostics
103060001924	30.33	Individual Diagnostics
103060001945	24.36	Individual Diagnostics
103060001952	19.31	Individual Diagnostics
103060001956	20.01	Individual Diagnostics
103060001981	26.34	Individual Diagnostics
103060001990	23.16	Individual Diagnostics
104060000030	31.58	Individual Diagnostics
104060000030	31.58	Individual Diagnostics
104060000063	24.75	Individual Diagnostics
104060000066	20.33	Individual Diagnostics
104060000073	19.80	Individual Diagnostics
108060000029	26.69	Individual Diagnostics
108060000067	23.93	Individual Diagnostics
108060000074	29.04	Individual Diagnostics
108060000096	25.50	Individual Diagnostics
108060000106	19.94	Individual Diagnostics
108060000108	31.68	Individual Diagnostics
108060000140	35.64	Individual Diagnostics
108060000145	23.45	Individual Diagnostics
108060000155	21.37	Individual Diagnostics
108060000157	32.79	Individual Diagnostics
108060000184	19.45	Individual Diagnostics
108060000194	22.89	Individual Diagnostics
108060000287	22.19	Individual Diagnostics
108060000317	31.11	Individual Diagnostics
108060000326	18.52	Individual Diagnostics
108060000330	27.70	Individual Diagnostics
108060000385	26.33	Individual Diagnostics
108060000390	23.35	Individual Diagnostics
108060000444	35.47	Individual Diagnostics
108060000453	25.55	Individual Diagnostics
108060000454	30.03	Individual Diagnostics
108060000470	22.63	Individual Diagnostics
108060000476	33.18	Individual Diagnostics
108060000485	20.80	Individual Diagnostics
109060000313	23.87	Individual Diagnostics
109060000582	23.96	Individual Diagnostics
109060000587	25.71	Individual Diagnostics
109060000600	32.06	Individual Diagnostics
109060000605	28.33	Individual Diagnostics
109060000615	18.13	Individual Diagnostics
109060000619	17.32	Individual Diagnostics
109060000637	30.72	Individual Diagnostics
109060000640	30.61	Individual Diagnostics
109060000649	25.73	Individual Diagnostics
109060000663	25.72	Individual Diagnostics
109060000665	21.11	Individual Diagnostics
109060000672	25.57	Individual Diagnostics
109060000681	27.67	Individual Diagnostics
109060000685	25.95	Individual Diagnostics
109060000698	29.36	Individual Diagnostics
109060000702	24.38	Individual Diagnostics
109060000703	32.93	Individual Diagnostics
109060000706	28.62	Individual Diagnostics
109060000711	16.97	Individual Diagnostics
109060000717	35.37	Individual Diagnostics
109060000719	29.25	Individual Diagnostics
109060000722	24.61	Individual Diagnostics
109060000740	25.85	Individual Diagnostics
109060000755	21.07	Individual Diagnostics
109060000786	26.38	Individual Diagnostics
109060000788	38.05	Individual Diagnostics
109060000793	21.41	Individual Diagnostics
109060000794	18.67	Individual Diagnostics
109060000796	22.96	Individual Diagnostics
109060000798	20.23	Individual Diagnostics
109060000799	22.72	Individual Diagnostics
109060000804	23.29	Individual Diagnostics
109060000810	23.03	Individual Diagnostics
109060000814	26.76	Individual Diagnostics
109060000817	20.15	Individual Diagnostics
109060000819	26.72	Individual Diagnostics
109060000919	22.30	Individual Diagnostics
109060000933	19.92	Individual Diagnostics
109060001044	27.85	Individual Diagnostics
109060001078	28.35	Individual Diagnostics
109060001088	18.94	Individual Diagnostics
109060001117	33.46	Individual Diagnostics
109060001276	26.27	Individual Diagnostics
111050000042	22.61	Individual Diagnostics
111050000060	25.07	Individual Diagnostics
111050000061	23.67	Individual Diagnostics
111050000097	18.62	Individual Diagnostics
111050000099	29.00	Individual Diagnostics
113050000229	27.97	Individual Diagnostics
113050000243	27.00	Individual Diagnostics
113050000254	34.48	Individual Diagnostics
113050000279	21.83	Individual Diagnostics
113050000287	32.31	Individual Diagnostics
113050000297	32.15	Individual Diagnostics
113050000309	25.23	Individual Diagnostics
113050000317	30.86	Individual Diagnostics
113050000322	19.70	Individual Diagnostics
113050000332	27.81	Individual Diagnostics
113050000356	19.93	Individual Diagnostics
113050000365	20.65	Individual Diagnostics
113050000380	23.33	Individual Diagnostics
113050000395	25.41	Individual Diagnostics
113050000396	31.33	Individual Diagnostics
113050000821	23.14	Individual Diagnostics
113050000830	17.17	Individual Diagnostics
113050000834	19.58	Individual Diagnostics
113050000857	23.03	Individual Diagnostics
113050000864	17.10	Individual Diagnostics
113050000866	21.45	Individual Diagnostics
113050000876	22.79	Individual Diagnostics
113050000889	17.99	Individual Diagnostics
113050000890	16.73	Individual Diagnostics
113050000895	27.52	Individual Diagnostics
113050000897	18.93	Individual Diagnostics
114040000014	19.00	Individual Diagnostics
114040000017	25.04	Individual Diagnostics
114040000023	22.76	Individual Diagnostics
115060000024	37.98	Individual Diagnostics
115060000039	19.37	Individual Diagnostics
115060000070	24.32	Individual Diagnostics
115060000093	28.73	Individual Diagnostics
115060000104	16.62	Individual Diagnostics
115060000106	18.52	Individual Diagnostics
115060000107	19.06	Individual Diagnostics
115060000111	37.79	Individual Diagnostics
115060000133	29.20	Individual Diagnostics
115060000137	19.93	Individual Diagnostics
115060000169	18.39	Individual Diagnostics
115060000173	34.85	Individual Diagnostics
115060000181	20.99	Individual Diagnostics
115060000183	20.27	Individual Diagnostics
115060000184	29.32	Individual Diagnostics
115060000189	21.22	Individual Diagnostics
115060000192	24.76	Individual Diagnostics
115060000197	26.33	Individual Diagnostics
115060000200	26.03	Individual Diagnostics
115060000201	23.71	Individual Diagnostics
115060000219	19.63	Individual Diagnostics
115060000223	23.12	Individual Diagnostics
115060000241	27.84	Individual Diagnostics
115060000273	24.89	Individual Diagnostics
115060000285	16.94	Individual Diagnostics
115060000324	21.02	Individual Diagnostics
115060000328	35.36	Individual Diagnostics
115060000329	14.10	Individual Diagnostics
115060000334	18.86	Individual Diagnostics
115060000351	27.89	Individual Diagnostics
115060000364	15.51	Individual Diagnostics
115060000428	20.75	Individual Diagnostics
115060000494	19.67	Individual Diagnostics
115060000512	22.28	Individual Diagnostics
115060000525	15.40	Individual Diagnostics
115060000533	33.06	Individual Diagnostics
115060000536	26.25	Individual Diagnostics
115060000550	18.19	Individual Diagnostics
115060000555	37.57	Individual Diagnostics
115060000561	16.85	Individual Diagnostics
115060000571	14.12	Individual Diagnostics
115060000615	18.08	Individual Diagnostics
115060000649	37.75	Individual Diagnostics
115060000685	27.14	Individual Diagnostics
115060000698	31.27	Individual Diagnostics
115060000699	16.03	Individual Diagnostics
115060000700	28.39	Individual Diagnostics
115060000701	19.99	Individual Diagnostics
115060000702	17.94	Individual Diagnostics
115060000705	25.64	Individual Diagnostics
115060000710	18.70	Individual Diagnostics
115060000711	18.92	Individual Diagnostics
115060000713	20.97	Individual Diagnostics
115060000715	26.35	Individual Diagnostics
115060000718	18.52	Individual Diagnostics
115060000721	27.50	Individual Diagnostics
115060000723	20.92	Individual Diagnostics
115060000731	28.44	Individual Diagnostics
115060000747	16.74	Individual Diagnostics
115060000752	17.31	Individual Diagnostics
115060000754	27.86	Individual Diagnostics
115060000757	21.18	Individual Diagnostics
115060000779	26.62	Individual Diagnostics
115060000782	33.40	Individual Diagnostics
115060000783	28.96	Individual Diagnostics
115060000787	24.33	Individual Diagnostics
115060000808	38.16	Individual Diagnostics
115060000816	34.98	Individual Diagnostics
115060000838	17.74	Individual Diagnostics
115060000841	25.03	Individual Diagnostics
115060000843	17.92	Individual Diagnostics
115060000853	19.28	Individual Diagnostics
115060000864	16.64	Individual Diagnostics
115060000904	21.12	Individual Diagnostics
115060000946	36.01	Individual Diagnostics
115060000957	32.13	Individual Diagnostics
115060000959	28.72	Individual Diagnostics
115060000967	34.25	Individual Diagnostics
115060000968	21.35	Individual Diagnostics
115060000983	29.37	Individual Diagnostics
115060000984	25.66	Individual Diagnostics
115060000985	37.03	Individual Diagnostics
115060001017	31.94	Individual Diagnostics
115060001044	30.12	Individual Diagnostics
115060001060	30.92	Individual Diagnostics
115060001066	33.65	Individual Diagnostics
115060001067	34.55	Individual Diagnostics
115060001067	34.55	Individual Diagnostics
115060001090	34.09	Individual Diagnostics
115060001097	19.73	Individual Diagnostics
115060001098	20.17	Individual Diagnostics
115060001121	33.18	Individual Diagnostics
115060001125	16.89	Individual Diagnostics
115060001153	21.50	Individual Diagnostics
115060001186	26.04	Individual Diagnostics
115060001189	22.44	Individual Diagnostics
115060001196	29.79	Individual Diagnostics
115060001211	18.98	Individual Diagnostics
115060001267	30.54	Individual Diagnostics
115060001278	26.76	Individual Diagnostics
115060001309	22.64	Individual Diagnostics
115060001311	29.12	Individual Diagnostics
115060001314	26.42	Individual Diagnostics
115060001335	24.72	Individual Diagnostics
115060001355	18.34	Individual Diagnostics
115060001357	19.92	Individual Diagnostics
115060001360	30.70	Individual Diagnostics
115060001367	26.57	Individual Diagnostics
115060001372	23.99	Individual Diagnostics
115060001373	20.15	Individual Diagnostics
115060001381	21.85	Individual Diagnostics
115060001393	20.69	Individual Diagnostics
115060001402	24.00	Individual Diagnostics
115060001403	25.67	Individual Diagnostics
115060001404	34.24	Individual Diagnostics
115060001406	24.03	Individual Diagnostics
115060001409	31.63	Individual Diagnostics
115060001410	18.51	Individual Diagnostics
115060001413	18.42	Individual Diagnostics
115060001429	26.70	Individual Diagnostics
115060001433	28.52	Individual Diagnostics
115060001436	29.54	Individual Diagnostics
115060001437	31.70	Individual Diagnostics
115060001439	26.27	Individual Diagnostics
115060001444	24.18	Individual Diagnostics
115060001448	24.24	Individual Diagnostics
115060001455	18.48	Individual Diagnostics
115060001456	17.21	Individual Diagnostics
115060001461	25.70	Individual Diagnostics
115060001464	32.16	Individual Diagnostics
115060001466	25.26	Individual Diagnostics
115060001469	17.41	Individual Diagnostics
115060001470	18.27	Individual Diagnostics
115060001471	30.89	Individual Diagnostics
115060001503	25.79	Individual Diagnostics
115060001513	36.84	Individual Diagnostics
115060001538	35.48	Individual Diagnostics
115060001540	31.21	Individual Diagnostics
115060001555	19.01	Individual Diagnostics
115060001562	18.97	Individual Diagnostics
115060001563	15.28	Individual Diagnostics
115060001568	38.98	Individual Diagnostics
115060001571	39.63	Individual Diagnostics
115060001574	30.48	Individual Diagnostics
115060001577	21.91	Individual Diagnostics
115060001581	26.88	Individual Diagnostics
115060001587	21.26	Individual Diagnostics
115060001593	35.43	Individual Diagnostics
115060001594	17.14	Individual Diagnostics
115060001596	29.49	Individual Diagnostics
115060001600	25.79	Individual Diagnostics
115060001616	18.15	Individual Diagnostics
115060001642	30.57	Individual Diagnostics
115060001645	31.99	Individual Diagnostics
115060001660	21.31	Individual Diagnostics
115060001680	20.54	Individual Diagnostics
115060001726	18.00	Individual Diagnostics
115060001735	14.59	Individual Diagnostics
115060001736	18.57	Individual Diagnostics
115060001744	25.89	Individual Diagnostics
115060001745	22.39	Individual Diagnostics
115060001753	25.59	Individual Diagnostics
115060001757	20.16	Individual Diagnostics
115060001758	36.02	Individual Diagnostics
115060001760	22.99	Individual Diagnostics
115060001773	25.80	Individual Diagnostics
115060001777	21.29	Individual Diagnostics
115060001789	29.81	Individual Diagnostics
115060001792	24.39	Individual Diagnostics
115060001795	26.80	Individual Diagnostics
115060001802	25.70	Individual Diagnostics
115060001804	15.55	Individual Diagnostics
115060001805	35.34	Individual Diagnostics
115060001806	36.57	Individual Diagnostics
115060001815	17.72	Individual Diagnostics
115060001821	27.12	Individual Diagnostics
115060001823	26.41	Individual Diagnostics
115060001833	18.87	Individual Diagnostics
115060001837	17.51	Individual Diagnostics
115060001845	19.56	Individual Diagnostics
115060001846	23.48	Individual Diagnostics
115060001851	17.49	Individual Diagnostics
115060001855	21.22	Individual Diagnostics
115060001865	33.46	Individual Diagnostics
115060001871	20.10	Individual Diagnostics
115060001873	17.64	Individual Diagnostics
115060001878	22.20	Individual Diagnostics
115060001881	24.24	Individual Diagnostics
115060001891	22.61	Individual Diagnostics
115060001893	26.84	Individual Diagnostics
115060001897	20.31	Individual Diagnostics
115060001899	21.33	Individual Diagnostics
115060001906	32.05	Individual Diagnostics
115060001910	17.89	Individual Diagnostics
115060001912	16.94	Individual Diagnostics
115060001913	20.10	Individual Diagnostics
115060001916	26.51	Individual Diagnostics
115060001920	26.15	Individual Diagnostics
115060001922	24.85	Individual Diagnostics
115060001924	22.48	Individual Diagnostics
115060001927	19.03	Individual Diagnostics
115060001928	27.32	Individual Diagnostics
115060001930	22.03	Individual Diagnostics
115060001932	36.69	Individual Diagnostics
115060001933	25.59	Individual Diagnostics
115060001936	31.75	Individual Diagnostics
115060001940	32.20	Individual Diagnostics
115060001942	20.70	Individual Diagnostics
115060001946	23.13	Individual Diagnostics
115060001954	29.34	Individual Diagnostics
115060001957	29.43	Individual Diagnostics
115060001960	20.95	Individual Diagnostics
115060001973	22.54	Individual Diagnostics
115060001974	26.85	Individual Diagnostics
115060001998	20.52	Individual Diagnostics
116040000054	27.51	Individual Diagnostics
116040000055	26.11	Individual Diagnostics
116040000056	26.67	Individual Diagnostics
116040000065	33.49	Individual Diagnostics
116040000079	27.95	Individual Diagnostics
116040000080	25.74	Individual Diagnostics
116040000083	20.41	Individual Diagnostics
116040000084	25.99	Individual Diagnostics
116040000090	29.11	Individual Diagnostics
116040000092	29.50	Individual Diagnostics
116060000017	19.64	Individual Diagnostics
116060000426	30.95	Individual Diagnostics
116060000516	20.56	Individual Diagnostics
116060000531	20.16	Individual Diagnostics
116060000541	23.19	Individual Diagnostics
116060000595	24.71	Individual Diagnostics
116060000796	29.24	Individual Diagnostics
116060000897	38.69	Individual Diagnostics
116060000913	39.07	Individual Diagnostics
116060000919	29.38	Individual Diagnostics
116060000933	22.95	Individual Diagnostics
116060000938	33.48	Individual Diagnostics
116060000997	36.58	Individual Diagnostics
116060001004	26.71	Individual Diagnostics
116060001042	25.43	Individual Diagnostics
116060001070	18.49	Individual Diagnostics
116060001092	36.88	Individual Diagnostics
116060001095	17.63	Individual Diagnostics
116060001105	26.38	Individual Diagnostics
116060001153	29.59	Individual Diagnostics
116060001163	20.09	Individual Diagnostics
116060001171	30.49	Individual Diagnostics
116060001183	20.00	Individual Diagnostics
116060001192	19.46	Individual Diagnostics
116060001197	36.50	Individual Diagnostics
116060001210	23.68	Individual Diagnostics
116060001298	18.81	Individual Diagnostics
116060001304	19.42	Individual Diagnostics
116060001305	24.01	Individual Diagnostics
116060001306	19.36	Individual Diagnostics
116060001368	25.69	Individual Diagnostics
116060001382	27.55	Individual Diagnostics
116060001388	32.10	Individual Diagnostics
116060001391	20.94	Individual Diagnostics
116060001403	22.34	Individual Diagnostics
116060001414	19.51	Individual Diagnostics
116060001423	30.41	Individual Diagnostics
116060001427	23.26	Individual Diagnostics
116060001428	19.26	Individual Diagnostics
116060001430	17.48	Individual Diagnostics
116060001451	28.24	Individual Diagnostics
116060001459	24.50	Individual Diagnostics
117040000001	22.02	Individual Diagnostics
117040000007	24.81	Individual Diagnostics
117040000018	18.92	Individual Diagnostics
117040000019	21.74	Individual Diagnostics
117040000020	31.92	Individual Diagnostics
117060000275	35.94	Individual Diagnostics
117060000580	27.78	Individual Diagnostics
117070000048	22.91	Individual Diagnostics
117070000715	17.22	Individual Diagnostics
117070000843	30.75	Individual Diagnostics
119060000022	37.20	Individual Diagnostics
119060000027	21.42	Individual Diagnostics
119060000028	34.76	Individual Diagnostics
119060000129	17.61	Individual Diagnostics
119060000225	23.07	Individual Diagnostics
119060000247	16.70	Individual Diagnostics
119060000261	17.99	Individual Diagnostics
119060000269	31.05	Individual Diagnostics
119060000273	18.94	Individual Diagnostics
119060000337	24.64	Individual Diagnostics
119060000373	16.66	Individual Diagnostics
119060000383	32.47	Individual Diagnostics
119060000400	38.99	Individual Diagnostics
119060000401	26.23	Individual Diagnostics
119060000438	25.43	Individual Diagnostics
119060000444	22.38	Individual Diagnostics
119060000446	27.22	Individual Diagnostics
119060000464	25.07	Individual Diagnostics
119060000467	36.42	Individual Diagnostics
119060000471	33.50	Individual Diagnostics
119060000478	20.64	Individual Diagnostics
119060000484	28.21	Individual Diagnostics
119060000488	20.23	Individual Diagnostics
119060000557	22.18	Individual Diagnostics
119060000652	39.17	Individual Diagnostics
119060000656	24.19	Individual Diagnostics
119060000684	27.16	Individual Diagnostics
119060000784	19.09	Individual Diagnostics
119060000874	19.78	Individual Diagnostics
119060001033	29.83	Individual Diagnostics
119060001140	33.85	Individual Diagnostics
119060001250	25.48	Individual Diagnostics
119060001483	38.11	Individual Diagnostics
120040000027	28.98	Individual Diagnostics
120040000055	34.71	Individual Diagnostics
120040000075	21.35	Individual Diagnostics
120040000088	23.00	Individual Diagnostics
120040000095	19.55	Individual Diagnostics
120070000997	33.77	Individual Diagnostics
200716265085	24.84	Individual Diagnostics
200716265086	19.92	Individual Diagnostics
200716265092	20.30	Individual Diagnostics
121070000004	21.82	Individual Diagnostics
121070000097	22.03	Individual Diagnostics
121070000121	30.92	Individual Diagnostics
121070000145	21.66	Individual Diagnostics
121070000299	19.00	Individual Diagnostics
121070000329	20.89	Individual Diagnostics
121070000379	26.99	Individual Diagnostics
121070000522	26.29	Individual Diagnostics
121070000524	24.42	Individual Diagnostics
121070000540	19.14	Individual Diagnostics
121070000547	26.99	Individual Diagnostics
121070000581	26.79	Individual Diagnostics
121070000588	26.51	Individual Diagnostics
121070000692	26.32	Individual Diagnostics
121070000772	26.27	Individual Diagnostics
121070000799	25.89	Individual Diagnostics
121070000913	29.42	Individual Diagnostics
121070001024	27.65	Individual Diagnostics
121070001222	26.58	Individual Diagnostics
121070001309	26.24	Individual Diagnostics
121070001469	31.64	Individual Diagnostics
122050000128	31.81	Individual Diagnostics
122050000148	36.54	Individual Diagnostics
122050000255	28.92	Individual Diagnostics
122050000455	22.87	Individual Diagnostics
122050000463	30.37	Individual Diagnostics
122050000464	20.93	Individual Diagnostics
122050000474	22.46	Individual Diagnostics
122050000475	21.28	Individual Diagnostics
122050000478	28.14	Individual Diagnostics
122050000491	27.54	Individual Diagnostics
122050000495	20.58	Individual Diagnostics
122050000514	34.29	Individual Diagnostics
122050000515	21.18	Individual Diagnostics
122050000516	22.37	Individual Diagnostics
122050000526	24.82	Individual Diagnostics
122050000527	23.58	Individual Diagnostics
122050000532	17.08	Individual Diagnostics
122050000613	16.58	Individual Diagnostics
122050000637	34.06	Individual Diagnostics
122050000688	27.24	Individual Diagnostics
122050000709	34.65	Individual Diagnostics
122050000814	26.36	Individual Diagnostics
122050000821	29.70	Individual Diagnostics
122050000827	23.81	Individual Diagnostics
122050000832	23.04	Individual Diagnostics
122050000833	21.85	Individual Diagnostics
122050000850	29.43	Individual Diagnostics
122050000853	27.31	Individual Diagnostics
122050000856	35.79	Individual Diagnostics
122050000860	21.82	Individual Diagnostics
122050000874	10.14	Individual Diagnostics
122050000875	28.77	Individual Diagnostics
122050000881	29.25	Individual Diagnostics
122050001103	37.45	Individual Diagnostics
122050001111	23.11	Individual Diagnostics
122050001116	24.36	Individual Diagnostics
122050001118	32.71	Individual Diagnostics
122050001122	29.08	Individual Diagnostics
122050001124	28.44	Individual Diagnostics
122050001142	30.14	Individual Diagnostics
122050001148	20.42	Individual Diagnostics
122050001149	28.98	Individual Diagnostics
122050001152	24.67	Individual Diagnostics
122050001153	36.72	Individual Diagnostics
122050001154	30.96	Individual Diagnostics
122050001159	19.87	Individual Diagnostics
122050001236	20.44	Individual Diagnostics
122050001326	31.72	Individual Diagnostics
122050001329	22.83	Individual Diagnostics
122050001335	19.37	Individual Diagnostics
122050001336	32.15	Individual Diagnostics
122050001340	32.71	Individual Diagnostics
122050001343	34.38	Individual Diagnostics
122050001384	22.97	Individual Diagnostics
122050001519	29.44	Individual Diagnostics
122050001546	17.48	Individual Diagnostics
122050001565	24.40	Individual Diagnostics
122050001567	28.00	Individual Diagnostics
122050001589	33.50	Individual Diagnostics
122050001596	21.38	Individual Diagnostics
122050001597	29.83	Individual Diagnostics
122050001622	25.29	Individual Diagnostics
122050001628	26.16	Individual Diagnostics
122050001635	27.22	Individual Diagnostics
122050001637	35.58	Individual Diagnostics
122050001664	19.35	Individual Diagnostics
122050001672	19.75	Individual Diagnostics
122050001680	31.40	Individual Diagnostics
122050001690	32.15	Individual Diagnostics
122050001711	36.08	Individual Diagnostics
122050001712	22.92	Individual Diagnostics
122050001776	30.58	Individual Diagnostics
122050001842	23.19	Individual Diagnostics
122050001856	22.68	Individual Diagnostics
122050001891	33.42	Individual Diagnostics
122050002147	37.73	Individual Diagnostics
122050002543	29.09	Individual Diagnostics
122050003345	24.76	Individual Diagnostics
122050003349	33.66	Individual Diagnostics
122050003352	32.86	Individual Diagnostics
122050003368	29.13	Individual Diagnostics
122050003377	21.76	Individual Diagnostics
122050003380	28.18	Individual Diagnostics
122050003382	25.06	Individual Diagnostics
122050003430	32.36	Individual Diagnostics
122050003431	19.98	Individual Diagnostics
122050003438	22.10	Individual Diagnostics
122050003439	19.35	Individual Diagnostics
122050003443	22.49	Individual Diagnostics
122050003444	15.19	Individual Diagnostics
122050003445	29.77	Individual Diagnostics
122050003455	22.24	Individual Diagnostics
122050003477	22.59	Individual Diagnostics
122050003478	29.17	Individual Diagnostics
122050003481	24.69	Individual Diagnostics
122050003514	21.98	Individual Diagnostics
122050003515	19.03	Individual Diagnostics
122050003521	18.02	Individual Diagnostics
122050003528	31.85	Individual Diagnostics
122050003529	30.98	Individual Diagnostics
122050003539	16.49	Individual Diagnostics
122050003585	25.09	Individual Diagnostics
122050003591	33.64	Individual Diagnostics
122050003644	23.23	Individual Diagnostics
122050003651	27.25	Individual Diagnostics
122050003660	22.33	Individual Diagnostics
122050003665	25.72	Individual Diagnostics
122050003670	30.78	Individual Diagnostics
122050003674	23.37	Individual Diagnostics
122050003677	22.14	Individual Diagnostics
122050003680	21.42	Individual Diagnostics
122050003688	21.66	Individual Diagnostics
122050003738	33.64	Individual Diagnostics
122050003747	30.20	Individual Diagnostics
122050003770	28.85	Individual Diagnostics
122050003771	17.38	Individual Diagnostics
122050003775	32.03	Individual Diagnostics
122050003787	23.64	Individual Diagnostics
122050003797	37.29	Individual Diagnostics
122050003831	31.20	Individual Diagnostics
122050003832	21.89	Individual Diagnostics
122050003834	20.50	Individual Diagnostics
122050003837	33.10	Individual Diagnostics
122050003842	30.88	Individual Diagnostics
122050003843	22.67	Individual Diagnostics
122050003846	18.82	Individual Diagnostics
122050003878	20.10	Individual Diagnostics
122050003928	17.50	Individual Diagnostics
122050003990	26.36	Individual Diagnostics
122050003991	36.60	Individual Diagnostics
122050003998	30.27	Individual Diagnostics
122060000150	17.54	Individual Diagnostics
122060000288	26.05	Individual Diagnostics
122060000304	22.73	Individual Diagnostics
122060000355	21.06	Individual Diagnostics
122060000359	19.65	Individual Diagnostics
122060000399	37.59	Individual Diagnostics
122060000403	26.32	Individual Diagnostics
122060000453	18.58	Individual Diagnostics
122060000482	16.41	Individual Diagnostics
122060000497	29.77	Individual Diagnostics
122060000513	33.37	Individual Diagnostics
122060000538	26.78	Individual Diagnostics
122060000539	20.87	Individual Diagnostics
122060000540	17.31	Individual Diagnostics
122060000558	22.64	Individual Diagnostics
122060000561	29.99	Individual Diagnostics
122060000564	17.91	Individual Diagnostics
122060000566	23.77	Individual Diagnostics
122060000582	31.87	Individual Diagnostics
122060000591	21.41	Individual Diagnostics
122060000601	30.09	Individual Diagnostics
122060000625	32.23	Individual Diagnostics
122060000633	25.16	Individual Diagnostics
122060000639	19.23	Individual Diagnostics
122060000644	38.53	Individual Diagnostics
122060000649	26.86	Individual Diagnostics
122060000653	22.63	Individual Diagnostics
122060000655	29.31	Individual Diagnostics
122060000661	22.76	Individual Diagnostics
122060000675	35.64	Individual Diagnostics
122060000679	38.34	Individual Diagnostics
122060000680	26.46	Individual Diagnostics
122060000687	29.57	Individual Diagnostics
122060000694	29.80	Individual Diagnostics
122060000695	22.70	Individual Diagnostics
122060000704	37.71	Individual Diagnostics
122060000708	18.48	Individual Diagnostics
122060000722	23.62	Individual Diagnostics
122060000725	23.13	Individual Diagnostics
122060000732	24.46	Individual Diagnostics
122060000746	18.90	Individual Diagnostics
122060000765	25.58	Individual Diagnostics
122060000781	19.60	Individual Diagnostics
122060000795	28.66	Individual Diagnostics
122060000799	29.74	Individual Diagnostics
122060000818	31.73	Individual Diagnostics
122060000820	21.48	Individual Diagnostics
122060000822	26.10	Individual Diagnostics
122060000827	30.12	Individual Diagnostics
122060000832	29.47	Individual Diagnostics
122060000835	34.13	Individual Diagnostics
122060000838	30.93	Individual Diagnostics
122060000841	19.65	Individual Diagnostics
122060000870	18.93	Individual Diagnostics
122060000872	26.58	Individual Diagnostics
122060000876	21.16	Individual Diagnostics
122060000884	21.59	Individual Diagnostics
122060000893	17.26	Individual Diagnostics
122060000914	32.11	Individual Diagnostics
122060000915	27.70	Individual Diagnostics
122060000916	30.17	Individual Diagnostics
122060000917	34.81	Individual Diagnostics
122060000919	16.79	Individual Diagnostics
122060000926	22.66	Individual Diagnostics
122060000927	35.09	Individual Diagnostics
122060000934	28.31	Individual Diagnostics
122060000941	34.62	Individual Diagnostics
122060000944	17.83	Individual Diagnostics
122060000945	22.68	Individual Diagnostics
122060000948	20.23	Individual Diagnostics
122060000971	33.33	Individual Diagnostics
122060000972	26.77	Individual Diagnostics
122060000983	21.39	Individual Diagnostics
122060000994	32.16	Individual Diagnostics
122060001012	32.06	Individual Diagnostics
122060001049	29.78	Individual Diagnostics
122060001052	36.27	Individual Diagnostics
122060001055	22.77	Individual Diagnostics
122060001072	32.26	Individual Diagnostics
122060001090	31.91	Individual Diagnostics
122060001105	17.34	Individual Diagnostics
122060001108	32.89	Individual Diagnostics
122060001113	20.01	Individual Diagnostics
122060001119	36.28	Individual Diagnostics
122060001127	24.67	Individual Diagnostics
122060001137	24.51	Individual Diagnostics
122060001154	24.83	Individual Diagnostics
122060001161	17.16	Individual Diagnostics
122060001165	25.01	Individual Diagnostics
122060001172	24.38	Individual Diagnostics
122060001176	27.81	Individual Diagnostics
122060001186	18.83	Individual Diagnostics
122060001201	33.38	Individual Diagnostics
122060001207	22.87	Individual Diagnostics
122060001246	31.52	Individual Diagnostics
122060001255	21.56	Individual Diagnostics
122060001259	19.38	Individual Diagnostics
122060001283	17.70	Individual Diagnostics
122060001355	32.39	Individual Diagnostics
122060001359	23.73	Individual Diagnostics
122060001392	26.41	Individual Diagnostics
122060001400	28.96	Individual Diagnostics
122060001411	23.90	Individual Diagnostics
122060001417	16.57	Individual Diagnostics
122060001432	17.73	Individual Diagnostics
122060001478	18.41	Individual Diagnostics
122060001506	28.07	Individual Diagnostics
122060001619	26.82	Individual Diagnostics
122060001850	19.38	Individual Diagnostics
122060001861	24.94	Individual Diagnostics
122060001901	25.93	Individual Diagnostics
122060001911	30.99	Individual Diagnostics
122060001922	22.38	Individual Diagnostics
122060001962	30.21	Individual Diagnostics
122060001980	33.38	Individual Diagnostics
122060001991	25.65	Individual Diagnostics
122060001996	28.16	Individual Diagnostics
122060001998	22.44	Individual Diagnostics
122070000071	28.95	Individual Diagnostics
122070000225	25.47	Individual Diagnostics
122070000256	27.76	Individual Diagnostics
122070000301	27.64	Individual Diagnostics
122070000332	31.72	Individual Diagnostics
122070000356	18.67	Individual Diagnostics
122070000392	29.33	Individual Diagnostics
122070000400	27.80	Individual Diagnostics
122070000406	30.63	Individual Diagnostics
122070000493	26.47	Individual Diagnostics
122070000500	37.02	Individual Diagnostics
122070000521	25.03	Individual Diagnostics
122070000548	30.33	Individual Diagnostics
122070000554	23.34	Individual Diagnostics
122070000574	27.52	Individual Diagnostics
122070000671	20.78	Individual Diagnostics
122070000715	16.70	Individual Diagnostics
122070000724	22.00	Individual Diagnostics
122070000797	36.11	Individual Diagnostics
122070000807	25.48	Individual Diagnostics
122070000836	28.41	Individual Diagnostics
122070000885	22.25	Individual Diagnostics
122070000931	29.90	Individual Diagnostics
122070000934	20.79	Individual Diagnostics
122070000993	23.61	Individual Diagnostics
122070001067	36.74	Individual Diagnostics
122070001618	22.83	Individual Diagnostics
122070001664	24.11	Individual Diagnostics
123060000168	19.63	Individual Diagnostics
123060000236	20.29	Individual Diagnostics
123060000335	18.89	Individual Diagnostics
123060000508	34.61	Individual Diagnostics
123060000915	28.73	Individual Diagnostics
123060000979	24.57	Individual Diagnostics
123060001044	24.49	Individual Diagnostics
123060001048	32.15	Individual Diagnostics
123060001050	21.95	Individual Diagnostics
123060001052	18.99	Individual Diagnostics
123060001055	19.61	Individual Diagnostics
123060001079	17.79	Individual Diagnostics
123060001081	26.22	Individual Diagnostics
123060001161	19.79	Individual Diagnostics
123060001163	18.17	Individual Diagnostics
123060001164	27.80	Individual Diagnostics
123060001165	24.20	Individual Diagnostics
123060001185	32.58	Individual Diagnostics
123060001186	31.75	Individual Diagnostics
123060001190	16.68	Individual Diagnostics
123060001227	28.63	Individual Diagnostics
123060001228	23.43	Individual Diagnostics
123060001241	19.07	Individual Diagnostics
123060001252	24.26	Individual Diagnostics
123060001258	27.13	Individual Diagnostics
123060001267	20.10	Individual Diagnostics
123060001278	17.71	Individual Diagnostics
123060001293	35.80	Individual Diagnostics
123060001317	19.19	Individual Diagnostics
123060001335	29.43	Individual Diagnostics
123060001393	22.59	Individual Diagnostics
123060001478	26.40	Individual Diagnostics
123060001494	23.75	Individual Diagnostics
123060001512	31.95	Individual Diagnostics
123060001598	34.49	Individual Diagnostics
123060001676	26.02	Individual Diagnostics
123060001684	26.05	Individual Diagnostics
123060001698	23.34	Individual Diagnostics
123060001762	26.26	Individual Diagnostics
123060001805	30.48	Individual Diagnostics
123060001808	28.05	Individual Diagnostics
123060001908	31.79	Individual Diagnostics
123060001998	25.59	Individual Diagnostics
123070000045	29.95	Individual Diagnostics
123070000947	28.08	Individual Diagnostics
123070001430	32.58	Individual Diagnostics
123070001493	31.76	Individual Diagnostics
123070002374	23.43	Individual Diagnostics
124040000001	15.40	Individual Diagnostics
124040000009	20.29	Individual Diagnostics
124040000066	29.84	Individual Diagnostics
124040000074	21.93	Individual Diagnostics
124040000081	20.43	Individual Diagnostics
124040000095	27.82	Individual Diagnostics
124040000115	16.47	Individual Diagnostics
124040000145	32.59	Individual Diagnostics
124040000178	25.74	Individual Diagnostics
124040000272	33.90	Individual Diagnostics
124040000343	29.80	Individual Diagnostics
124040000380	23.57	Individual Diagnostics
124040000399	32.40	Individual Diagnostics
124060000008	22.26	Individual Diagnostics
124060000087	26.08	Individual Diagnostics
124060000147	26.01	Individual Diagnostics
124060000175	26.73	Individual Diagnostics
124060000209	18.47	Individual Diagnostics
124060000237	33.98	Individual Diagnostics
124060000244	37.40	Individual Diagnostics
124060000262	23.28	Individual Diagnostics
124060000333	30.31	Individual Diagnostics
124060000494	22.95	Individual Diagnostics
124060000628	36.27	Individual Diagnostics
124060000658	31.72	Individual Diagnostics
124060000675	28.32	Individual Diagnostics
124060000714	35.29	Individual Diagnostics
124060000954	34.06	Individual Diagnostics
124060001079	21.49	Individual Diagnostics
124060001190	19.75	Individual Diagnostics
124060001323	22.88	Individual Diagnostics
124060001330	33.64	Individual Diagnostics
124060001376	24.05	Individual Diagnostics
124060001424	33.71	Individual Diagnostics
124060001501	19.56	Individual Diagnostics
124060001502	32.67	Individual Diagnostics
124060001531	27.45	Individual Diagnostics
124060001578	34.45	Individual Diagnostics
124060001604	33.98	Individual Diagnostics
124060001629	30.49	Individual Diagnostics
124060001650	19.36	Individual Diagnostics
124060001658	26.67	Individual Diagnostics
124060001705	30.76	Individual Diagnostics
124060001721	23.35	Individual Diagnostics
124060001774	21.34	Individual Diagnostics
124060001775	19.47	Individual Diagnostics
124060001779	29.24	Individual Diagnostics
124060001798	22.13	Individual Diagnostics
124060001806	23.80	Individual Diagnostics
124060001831	27.22	Individual Diagnostics
124060001837	21.66	Individual Diagnostics
124060001840	26.59	Individual Diagnostics
124060001861	32.32	Individual Diagnostics
124060001876	36.44	Individual Diagnostics
124060001913	19.94	Individual Diagnostics
124060001922	22.38	Individual Diagnostics
124060001952	27.66	Individual Diagnostics
124060001978	34.32	Individual Diagnostics
125060000218	31.84	Individual Diagnostics
125060000231	16.82	Individual Diagnostics
125060000237	23.11	Individual Diagnostics
125060000354	18.99	Individual Diagnostics
125060000357	30.35	Individual Diagnostics
125060000358	27.84	Individual Diagnostics
125060000372	19.56	Individual Diagnostics
125060000393	26.17	Individual Diagnostics
125060000398	19.58	Individual Diagnostics
125060000404	29.30	Individual Diagnostics
125060000423	27.29	Individual Diagnostics
125060000469	30.99	Individual Diagnostics
125060000534	21.27	Individual Diagnostics
125060000571	32.18	Individual Diagnostics
125060000655	15.20	Individual Diagnostics
125060000671	24.11	Individual Diagnostics
125060000681	30.93	Individual Diagnostics
125060000695	17.29	Individual Diagnostics
125060000728	31.19	Individual Diagnostics
125060000759	20.07	Individual Diagnostics
125060000843	31.50	Individual Diagnostics
125060000914	30.71	Individual Diagnostics
125060000931	34.08	Individual Diagnostics
125060001524	28.05	Individual Diagnostics
126060000245	26.01	Individual Diagnostics
126060000390	24.06	Individual Diagnostics
126060000397	21.28	Individual Diagnostics
127040000003	19.18	Individual Diagnostics
127040000011	36.44	Individual Diagnostics
127040000019	28.27	Individual Diagnostics
127040000088	18.23	Individual Diagnostics
127040000091	23.09	Individual Diagnostics
127040000101	36.91	Individual Diagnostics
127040000159	26.50	Individual Diagnostics
127040000196	26.92	Individual Diagnostics
127040000198	31.89	Individual Diagnostics
128040000125	16.76	Individual Diagnostics
128040000132	30.05	Individual Diagnostics
128050000001	20.92	Individual Diagnostics
128050000014	24.07	Individual Diagnostics
128050000082	29.53	Individual Diagnostics
129050000002	17.10	Individual Diagnostics
129050000010	20.94	Individual Diagnostics
129050000013	18.56	Individual Diagnostics
129050000016	26.45	Individual Diagnostics
129050000026	26.79	Individual Diagnostics
129050000027	19.85	Individual Diagnostics
129050000033	21.47	Individual Diagnostics
129050000035	32.72	Individual Diagnostics
129050000037	29.43	Individual Diagnostics
129050000038	31.34	Individual Diagnostics
129050000044	27.75	Individual Diagnostics
129050000045	28.96	Individual Diagnostics
129050000049	23.93	Individual Diagnostics
129050000050	32.86	Individual Diagnostics
129050000053	33.08	Individual Diagnostics
129050000055	24.52	Individual Diagnostics
129050000059	22.62	Individual Diagnostics
129050000062	31.76	Individual Diagnostics
129050000065	27.82	Individual Diagnostics
129050000071	27.46	Individual Diagnostics
129050000074	36.77	Individual Diagnostics
129050000077	31.26	Individual Diagnostics
129050000082	22.62	Individual Diagnostics
129050000083	33.93	Individual Diagnostics
129050000086	23.64	Individual Diagnostics
129050000093	19.53	Individual Diagnostics
129050000100	19.28	Individual Diagnostics
129050000101	20.03	Individual Diagnostics
129050000108	21.23	Individual Diagnostics
129050000122	20.57	Individual Diagnostics
129050000128	22.37	Individual Diagnostics
129050000129	25.22	Individual Diagnostics
129050000130	21.73	Individual Diagnostics
129050000133	37.73	Individual Diagnostics
129050000134	15.76	Individual Diagnostics
129050000138	19.03	Individual Diagnostics
129050000139	33.49	Individual Diagnostics
129050000141	22.53	Individual Diagnostics
129050000144	21.45	Individual Diagnostics
129050000149	22.52	Individual Diagnostics
129050000150	28.14	Individual Diagnostics
129050000154	22.63	Individual Diagnostics
129050000160	29.46	Individual Diagnostics
129050000162	23.51	Individual Diagnostics
129050000167	23.03	Individual Diagnostics
129050000171	28.24	Individual Diagnostics
129050000174	36.42	Individual Diagnostics
129050000176	25.56	Individual Diagnostics
129050000177	29.86	Individual Diagnostics
129050000188	20.66	Individual Diagnostics
129050000194	20.78	Individual Diagnostics
129050000195	19.92	Individual Diagnostics
129050000198	27.10	Individual Diagnostics
129050000199	21.29	Individual Diagnostics
129050000200	31.79	Individual Diagnostics
129050000201	21.63	Individual Diagnostics
129050000210	24.88	Individual Diagnostics
129050000215	23.25	Individual Diagnostics
129050000227	28.69	Individual Diagnostics
129050000232	19.74	Individual Diagnostics
129050000235	22.98	Individual Diagnostics
129050000237	24.77	Individual Diagnostics
129050000240	27.88	Individual Diagnostics
129050000245	29.44	Individual Diagnostics
129050000250	30.13	Individual Diagnostics
129050000255	33.35	Individual Diagnostics
129050000260	28.16	Individual Diagnostics
129050000262	29.62	Individual Diagnostics
129050000265	26.90	Individual Diagnostics
129050000273	22.37	Individual Diagnostics
129050000279	27.89	Individual Diagnostics
129050000283	19.30	Individual Diagnostics
129050000285	18.89	Individual Diagnostics
129050000286	33.58	Individual Diagnostics
129050000288	15.28	Individual Diagnostics
129050000293	30.58	Individual Diagnostics
129050000295	16.73	Individual Diagnostics
129050000296	31.51	Individual Diagnostics
129050000303	28.54	Individual Diagnostics
129050000304	28.08	Individual Diagnostics
129050000306	23.87	Individual Diagnostics
129050000307	30.34	Individual Diagnostics
129050000313	25.45	Individual Diagnostics
129050000317	19.80	Individual Diagnostics
129050000325	25.12	Individual Diagnostics
129050000327	21.96	Individual Diagnostics
129050000345	12.93	Individual Diagnostics
129050000348	27.22	Individual Diagnostics
129050000349	29.52	Individual Diagnostics
129050000353	26.77	Individual Diagnostics
129050000364	24.13	Individual Diagnostics
129050000368	20.56	Individual Diagnostics
129050000369	32.78	Individual Diagnostics
129050000372	25.19	Individual Diagnostics
129050000385	26.19	Individual Diagnostics
129050000388	18.93	Individual Diagnostics
129050000391	25.14	Individual Diagnostics
129050000392	19.51	Individual Diagnostics
129050000398	36.50	Individual Diagnostics
129050000400	25.28	Individual Diagnostics
129050000409	24.45	Individual Diagnostics
129050000412	30.90	Individual Diagnostics
129050000418	20.69	Individual Diagnostics
129050000421	21.34	Individual Diagnostics
129050000426	21.07	Individual Diagnostics
129050000430	36.42	Individual Diagnostics
129050000441	18.33	Individual Diagnostics
129050000442	18.00	Individual Diagnostics
129050000446	17.58	Individual Diagnostics
129050000454	21.39	Individual Diagnostics
129050000459	26.26	Individual Diagnostics
129050000461	21.36	Individual Diagnostics
129050000462	29.66	Individual Diagnostics
129050000463	26.01	Individual Diagnostics
129050000470	21.88	Individual Diagnostics
129050000473	17.51	Individual Diagnostics
129050000480	27.19	Individual Diagnostics
130040000337	25.52	Individual Diagnostics
130050000009	17.85	Individual Diagnostics
130050000082	15.37	Individual Diagnostics
113050000231	26.23	Individual Diagnostics
124040000062	29.59	Individual Diagnostics
113050000799	34.44	Individual Diagnostics
113050000878	34.19	Individual Diagnostics
113050000900	33.76	Individual Diagnostics
113050000906	17.02	Individual Diagnostics
113050000919	30.12	Individual Diagnostics
113050000924	30.77	Individual Diagnostics
113050000926	27.41	Individual Diagnostics
113050000972	34.60	Individual Diagnostics
113050000997	21.78	Individual Diagnostics
116040000010	33.92	Individual Diagnostics
116040000021	32.82	Individual Diagnostics
116040000024	27.39	Individual Diagnostics
116040000028	29.87	Individual Diagnostics
116040000059	23.11	Individual Diagnostics
116040000096	30.35	Individual Diagnostics
121040000016	24.59	Individual Diagnostics
121040000028	32.20	Individual Diagnostics
121040000080	35.10	Individual Diagnostics
122040000084	23.66	Individual Diagnostics
122040000091	35.04	Individual Diagnostics
122040000092	33.02	Individual Diagnostics
122040000130	28.26	Individual Diagnostics
124040000058	16.20	Individual Diagnostics
