# Supplementary material for: Swab pooling: A new method for large-scale RT-qPCR screening of SARS-CoV-2 avoiding sample dilution
Source: PLoS One. 2021 Feb 4;16(2):e0246544. doi: 10.1371/journal.pone.0246544 (PMC7861376; doi:10.1371/journal.pone.0246544)
Supplement: S1 Data — (GZ) [file pone.0246544.s001.gz › data/pool_sizes.tsv]

pool_id	pool_size
216040000006	8
216040000036	15
216040000040	16
216040000134	16
222040000043	15
222040000051	16
222040000057	15
222040000071	16
222040000073	16
222040000076	15
222040000077	16
222040000079	16
222040000089	16
222040000090	16
222040000092	16
222040000095	16
222040000098	16
222040000129	15
222040000144	16
222040000164	16
204050000003	16
204050000021	11
204050000024	16
204050000031	11
204050000032	16
204050000041	16
204050000044	16
204050000079	16
204050000109	16
204050000115	16
204050000119	15
204050000122	11
204050000148	15
204050000165	16
204050000168	16
204050000172	16
204050000175	14
204050000178	12
204050000183	11
204050000185	16
204050000193	16
205050000019	12
205050000021	15
205050000039	16
205050000043	16
205050000061	14
205050000068	7
216040000025	12
216040000033	16
216040000045	16
216040000086	14
216040000091	16
216040000102	15
216040000128	16
216040000139	15
216040000165	10
216070000019	16
216070000041	10
216070000277	16
216070000282	16
216070000287	16
216070000293	16
216070000309	16
216070000320	16
216070000330	16
216070000339	16
216070000359	10
216070000389	16
216070000396	16
216070000399	16
216070000402	16
216070000428	16
216070000431	13
216070000436	16
216070000448	16
216070000449	13
216070000461	16
217070000067	15
217070000095	15
217070000112	16
217070000170	16
217070000185	16
222040000044	15
222040000060	15
222040000103	16
222040000111	16
222040000140	16
222040000155	16
222040000168	15
222040000200	16
222050000046	8
222050000048	16
222050000059	16
222050000091	16
222050000112	7
222050000118	15
222050000127	16
222050000134	16
222050000136	15
222050000141	13
222050000147	16
222050000152	15
222050000162	15
222050000173	16
222050000176	16
222050000183	13
222050000187	14
222050000202	16
222050000221	16
222050000225	16
222050000242	15
224040000001	16
224040000006	16
224040000039	16
224040000044	15
224040000081	16
224040000084	16
224040000100	16
226060000004	15
226060000006	16
226060000016	16
226060000024	14
226060000039	16
226060000055	16
226060000063	12
226060000065	10
226060000067	16
226060000072	16
226060000088	16
226060000089	15
226060000097	13
226060000103	15
226060000104	16
226060000106	14
226060000131	16
226060000143	15
226060000146	16
226060000152	16
226060000176	16
226060000185	16
226060000196	16
227040000046	16
227040000059	7
227040000073	16
227040000091	16
227040000108	16
227040000112	16
227040000117	5
227040000125	16
227040000133	13
227040000145	16
227040000152	16
227040000167	15
227040000169	15
227040000193	16
204050000186	13
224040000068	16
204050000149	6
205050000075	15
204050000078	15
222050000231	6
226060000081	15
222040000045	16
