# Supplementary material for: Swab pooling: A new method for large-scale RT-qPCR screening of SARS-CoV-2 avoiding sample dilution
Source: PLoS One. 2021 Feb 4;16(2):e0246544. doi: 10.1371/journal.pone.0246544 (PMC7861376; doi:10.1371/journal.pone.0246544)
Supplement: S1 Data — (GZ) [file pone.0246544.s001.gz › data/screening.tsv]

assay_type	cq_gene1	cq_gene2	pool_id	sample_id	pcr_protocol
Pool	24.53		216040000006	216040000006	S gene
Individual	25.23		216040000006	113050000144	S gene
Individual	29.67		216040000006	113050000178	S gene
Pool	22.72		216040000036	216040000036	S gene
Individual	25.78		216040000036	111050000544	S gene
Pool	37.18		216040000040	216040000040	S gene
Individual	28.00		216040000040	112050000595	S gene
Pool	29.74		216040000134	216040000134	S gene
Individual	25.80		216040000134	106050000010	S gene
Pool	27.46		222040000043	222040000043	S gene
Individual	33.94		222040000043	113050000936	S gene
Individual	31.38		222040000043	113050000944	S gene
Individual	19.80		222040000043	113050000992	S gene
Individual	28.90		222040000043	113050000966	S gene
Individual	37.71		222040000043	113050000984	S gene
Individual	35.68		222040000043	113050000953	S gene
Pool	26.61		222040000051	222040000051	S gene
Individual	30.29		222040000051	113050000704	S gene
Individual	23.31		222040000051	113050000633	S gene
Individual	17.54		222040000051	113050000675	S gene
Individual	24.26		222040000051	113050000638	S gene
Individual	24.03		222040000051	113050000699	S gene
Individual	27.59		222040000051	113050000727	S gene
Individual	32.08		222040000051	113050000739	S gene
Pool	28.10		222040000057	222040000057	S gene
Individual	29.98		222040000057	113050000603	S gene
Individual	21.70		222040000057	113050000671	S gene
Individual	32.80		222040000057	113050000612	S gene
Individual	37.49		222040000057	113050000679	S gene
Pool	33.36		222040000071	222040000071	S gene
Individual	29.65		222040000071	113050000469	S gene
Pool	24.07		222040000073	222040000073	S gene
Individual	29.98		222040000073	113050000995	S gene
Individual	34.37		222040000073	113050000969	S gene
Pool	26.83		222040000076	222040000076	S gene
Individual	28.11		222040000076	113050000677	S gene
Individual	38.56		222040000076	113050000663	S gene
Individual	21.39		222040000076	113050000698	S gene
Individual	23.48		222040000076	113050000613	S gene
Individual	29.56		222040000076	113050000610	S gene
Individual	27.14		222040000076	113050000674	S gene
Individual	36.72		222040000076	113050000665	S gene
Pool	34.20		222040000077	222040000077	S gene
Individual	20.51		222040000077	113050000758	S gene
Individual	38.18		222040000077	113050000756	S gene
Individual	32.12		222040000077	113050000769	S gene
Individual	30.29		222040000077	113050000761	S gene
Individual	22.64		222040000077	113050000776	S gene
Individual	37.18		222040000077	113050000713	S gene
Individual	34.59		222040000077	113050000773	S gene
Pool	25.95		222040000079	222040000079	S gene
Individual	33.71		222040000079	113050000986	S gene
Individual	25.27		222040000079	113050000614	S gene
Individual	26.68		222040000079	113050000655	S gene
Individual	31.26		222040000079	113050000937	S gene
Individual	31.26		222040000079	113050000680	S gene
Individual	28.47		222040000079	113050000971	S gene
Individual	18.66		222040000079	113050000941	S gene
Pool	21.55		222040000089	222040000089	S gene
Individual	19.55		222040000089	113050000940	S gene
Individual	32.75		222040000089	113050000629	S gene
Pool	35.37		222040000090	222040000090	S gene
Individual	35.73		222040000090	113050000792	S gene
Individual	37.37		222040000090	113050000768	S gene
Individual	23.99		222040000090	113050000772	S gene
Individual	32.72		222040000090	113050000795	S gene
Individual	35.13		222040000090	113050000777	S gene
Individual	15.75		222040000090	113050000750	S gene
Individual	35.02		222040000090	113050000778	S gene
Pool	28.76		222040000092	222040000092	S gene
Individual	32.63		222040000092	113050000715	S gene
Individual	33.50		222040000092	113050000687	S gene
Individual	36.32		222040000092	113050000721	S gene
Individual	36.16		222040000092	113050000748	S gene
Individual	37.00		222040000092	113050000708	S gene
Individual	33.81		222040000092	113050000711	S gene
Individual	35.09		222040000092	113050000716	S gene
Pool	32.10		222040000095	222040000095	S gene
Individual	34.30		222040000095	113050000717	S gene
Individual	33.83		222040000095	113050000791	S gene
Individual	33.94		222040000095	113050000737	S gene
Individual	30.76		222040000095	113050000725	S gene
Individual	33.81		222040000095	113050000763	S gene
Individual	37.57		222040000095	113050000782	S gene
Individual	33.94		222040000095	113050000720	S gene
Individual	16.62		222040000095	113050000714	S gene
Individual	35.64		222040000095	113050000709	S gene
Individual	35.71		222040000095	113050000726	S gene
Pool	33.46		222040000098	222040000098	S gene
Individual	32.78		222040000098	113050000757	S gene
Individual	34.01		222040000098	113050000928	S gene
Individual	33.56		222040000098	113050000786	S gene
Individual	38.41		222040000098	113050000904	S gene
Individual	34.85		222040000098	113050000783	S gene
Individual	34.12		222040000098	113050000785	S gene
Individual	34.88		222040000098	113050000787	S gene
Individual	38.49		222040000098	113050000746	S gene
Pool	35.35		222040000129	222040000129	S gene
Individual	32.90		222040000129	113050000871	S gene
Individual	34.90		222040000129	113050000899	S gene
Individual	35.61		222040000129	113050000921	S gene
Individual	29.21		222040000129	113050000872	S gene
Individual	19.46		222040000129	113050000905	S gene
Individual	35.92		222040000129	113050000870	S gene
Individual	24.84		222040000129	113050000868	S gene
Individual	34.85		222040000129	113050000861	S gene
Individual	23.51		222040000129	113050000888	S gene
Individual	26.40		222040000129	113050000990	S gene
Individual	23.42		222040000129	113050000882	S gene
Pool	36.89		222040000144	222040000144	S gene
Individual	34.98		222040000144	113050000996	S gene
Pool	29.69		222040000164	222040000164	S gene
Individual	19.96		222040000164	113050000722	S gene
Pool	33.82	36.09	204050000003	204050000003	Charité
Individual	26.74	27.66	204050000003	109060000546	Charité
Pool	21.82	22.17	204050000021	204050000021	Charité
Individual	19.25	20.80	204050000021	119060001077	Charité
Pool	20.94	22.46	204050000024	204050000024	Charité
Individual	18.50	19.48	204050000024	109060000245	Charité
Pool	27.67	29.26	204050000031	204050000031	Charité
Individual	18.81	19.85	204050000031	108060000279	Charité
Pool		38.29	204050000032	204050000032	Charité
Individual	35.57	36.74	204050000032	109060000648	Charité
Pool	27.44	27.06	204050000041	204050000041	Charité
Individual	24.79	25.64	204050000041	109060000148	Charité
Pool		36.73	204050000044	204050000044	Charité
Individual	32.84	34.29	204050000044	109060000808	Charité
Pool	41.06	35.32	204050000079	204050000079	Charité
Individual	28.98	29.40	204050000079	115060001673	Charité
Pool	37.38	34.66	204050000109	204050000109	Charité
Individual	33.87	33.92	204050000109	123060000393	Charité
Pool	28.99	29.94	204050000115	204050000115	Charité
Individual	25.29	25.86	204050000115	123060001560	Charité
Pool	28.02	29.79	204050000119	204050000119	Charité
Individual	22.82	23.62	204050000119	109060000232	Charité
Individual	20.11	21.38	204050000119	109060000485	Charité
Pool	34.98	35.69	204050000122	204050000122	Charité
Individual	41.93	34.58	204050000122	115060001723	Charité
Pool	33.92	36.58	204050000148	204050000148	Charité
Individual	35.76	37.97	204050000148	109060000950	Charité
Individual	37.86	37.28	204050000148	109060000977	Charité
Pool	23.97	25.46	204050000165	204050000165	Charité
Individual	26.34	27.23	204050000165	130050000073	Charité
Pool	16.92	18.09	204050000168	204050000168	Charité
Individual	17.47	18.61	204050000168	130050000065	Charité
Individual	18.52	19.58	204050000168	130050000078	Charité
Pool	28.72	29.42	204050000172	204050000172	Charité
Individual	29.17	30.93	204050000172	130050000394	Charité
Pool		37.77	204050000175	204050000175	Charité
Individual	31.70	32.88	204050000175	119060001060	Charité
Pool	38.78	36.60	204050000178	204050000178	Charité
Individual	33.36	34.38	204050000178	109060000877	Charité
Pool	25.89	26.64	204050000183	204050000183	Charité
Individual	24.11	24.93	204050000183	115060001505	Charité
Pool	23.46	25.30	204050000185	204050000185	Charité
Individual	28.18	29.13	204050000185	123060001642	Charité
Pool	22.66	23.12	204050000193	204050000193	Charité
Individual	31.77	31.65	204050000193	109060001075	Charité
Pool	31.84	32.32	205050000019	205050000019	Charité
Individual	27.12	28.06	205050000019	123060000371	Charité
Pool	32.41	31.80	205050000021	205050000021	Charité
Individual	27.17	28.02	205050000021	109060000690	Charité
Pool	32.49	32.63	205050000039	205050000039	Charité
Individual	29.87	29.86	205050000039	109060000737	Charité
Pool	30.29	30.96	205050000043	205050000043	Charité
Individual	32.94	33.21	205050000043	119060000147	Charité
Individual	34.32	35.25	205050000043	119060000227	Charité
Pool	35.57		205050000061	205050000061	Charité
Individual	27.41	28.23	205050000061	119060001534	Charité
Pool	30.51	30.66	205050000068	205050000068	Charité
Individual	28.25	29.10	205050000068	119060000749	Charité
Pool	29.91	30.65	216040000025	216040000025	Charité
Individual	24.72	25.08	216040000025	128040000170	Charité
Pool	26.23	27.11	216040000033	216040000033	Charité
Individual	18.41	19.40	216040000033	109060000131	Charité
Pool	35.64	34.18	216040000045	216040000045	Charité
Individual	15.40	16.77	216040000045	109060000058	Charité
Pool	30.39	31.60	216040000086	216040000086	Charité
Individual	17.68	19.00	216040000086	108060000370	Charité
Pool	27.76	28.20	216040000091	216040000091	Charité
Individual	21.71	22.71	216040000091	127040000029	Charité
Individual	31.08	32.07	216040000091	128040000080	Charité
Pool	29.53	30.17	216040000102	216040000102	Charité
Individual	33.93	34.09	216040000102	115060000868	Charité
Individual	33.03	33.00	216040000102	115060000949	Charité
Pool	27.91	29.36	216040000128	216040000128	Charité
Individual	22.02	22.84	216040000128	109060001431	Charité
Pool	24.14	25.41	216040000139	216040000139	Charité
Individual	32.63	33.33	216040000139	105050000136	Charité
Individual	24.04	25.29	216040000139	127040000053	Charité
Individual	20.22	20.97	216040000139	105050000349	Charité
Pool		36.57	216040000165	216040000165	Charité
Pool	31.14	31.50	216070000019	216070000019	Charité
Individual	28.85	30.23	216070000019	122070000153	Charité
Pool	21.11	21.53	216070000041	216070000041	Charité
Individual	15.80	21.43	216070000041	122070001935	Charité
Pool	30.90	31.72	216070000277	216070000277	Charité
Individual	30.50	30.84	216070000277	121070000481	Charité
Pool	29.89	30.94	216070000282	216070000282	Charité
Individual	22.55	22.95	216070000282	121070000863	Charité
Pool	36.76	35.25	216070000287	216070000287	Charité
Individual	41.61	35.74	216070000287	120070000267	Charité
Pool	32.23	32.54	216070000293	216070000293	Charité
Individual	24.69	25.08	216070000293	122070001240	Charité
Pool	40.58	37.52	216070000309	216070000309	Charité
Pool		36.12	216070000320	216070000320	Charité
Individual	31.50	31.97	216070000320	122070000292	Charité
Pool	36.37	34.90	216070000330	216070000330	Charité
Individual	26.14	26.98	216070000330	121070000359	Charité
Pool		35.74	216070000339	216070000339	Charité
Individual	34.64	25.59	216070000339	122070001665	Charité
Pool	22.93	24.37	216070000359	216070000359	Charité
Individual	26.97	27.48	216070000359	122070001208	Charité
Pool	22.86	23.91	216070000389	216070000389	Charité
Individual	27.92	28.94	216070000389	121070000171	Charité
Pool		37.01	216070000396	216070000396	Charité
Pool	24.59	24.72	216070000399	216070000399	Charité
Pool	17.57	18.43	216070000402	216070000402	Charité
Individual	23.64	24.08	216070000402	121070001277	Charité
Pool	33.98	34.44	216070000428	216070000428	Charité
Pool	30.74	30.82	216070000431	216070000431	Charité
Individual	33.77	33.43	216070000431	120070000997	Charité
Individual	30.39	30.88	216070000431	120070000252	Charité
Individual	21.21	22.11	216070000431	120070000765	Charité
Pool	23.03	23.80	216070000436	216070000436	Charité
Individual	27.88	28.54	216070000436	121070001483	Charité
Pool	29.17	29.88	216070000448	216070000448	Charité
Individual	28.89	29.45	216070000448	120070000204	Charité
Pool	31.22	31.02	216070000449	216070000449	Charité
Individual	24.20	24.78	216070000449	120070000874	Charité
Pool	36.89	35.13	216070000461	216070000461	Charité
Individual	30.62	31.02	216070000461	120070000517	Charité
Pool	22.74	22.93	217070000067	217070000067	Charité
Individual	23.33	23.39	217070000067	117070000254	Charité
Pool		36.86	217070000095	217070000095	Charité
Pool	31.10	31.70	217070000112	217070000112	Charité
Individual	21.58	22.36	217070000112	117070000842	Charité
Pool	34.13	35.23	217070000170	217070000170	Charité
Pool	30.53	30.67	217070000185	217070000185	Charité
Individual	37.74	36.99	217070000185	117070000101	Charité
Individual	23.91	24.59	217070000185	117070000595	Charité
Individual	26.80	27.30	217070000185	117070000743	Charité
Pool	21.46	22.14	222040000044	222040000044	Charité
Individual	38.83	37.00	222040000044	113050000236	Charité
Individual	32.56	32.28	222040000044	113050000244	Charité
Individual	17.67	17.83	222040000044	113050000273	Charité
Pool	24.69	25.54	222040000060	222040000060	Charité
Individual	30.37	30.11	222040000060	113050000275	Charité
Individual	19.95	20.53	222040000060	115060001325	Charité
Pool	36.94	39.17	222040000103	222040000103	Charité
Individual	39.40	36.35	222040000103	122050003120	Charité
Pool	36.41		222040000111	222040000111	Charité
Individual	36.60	36.88	222040000111	122050003011	Charité
Pool	35.15	37.55	222040000140	222040000140	Charité
Pool	34.83	44.79	222040000155	222040000155	Charité
Individual	39.74	39.41	222040000155	122050003312	Charité
Pool	30.99	31.96	222040000168	222040000168	Charité
Individual	18.63	20.36	222040000168	102060000378	Charité
Pool	22.07	23.30	222040000200	222040000200	Charité
Individual	35.93	36.26	222040000200	122050002702	Charité
Individual	19.40	20.62	222040000200	122050002836	Charité
Pool	25.27	26.03	222050000046	222050000046	Charité
Individual	32.33	32.58	222050000046	122050002535	Charité
Pool	30.99	31.96	222050000048	222050000048	Charité
Individual	19.86	20.80	222050000048	122050000200	Charité
Pool	25.50	26.67	222050000059	222050000059	Charité
Individual	18.43	19.94	222050000059	102060000531	Charité
Pool	33.30	34.11	222050000091	222050000091	Charité
Individual	32.73	34.73	222050000091	129050000445	Charité
Pool	31.78	31.32	222050000112	222050000112	Charité
Individual	26.25	27.14	222050000112	122050002115	Charité
Pool	35.15	35.15	222050000118	222050000118	Charité
Pool	27.23	28.39	222050000127	222050000127	Charité
Individual	18.66	20.05	222050000127	102060000533	Charité
Pool	36.33	36.20	222050000134	222050000134	Charité
Individual	36.23	37.03	222050000134	122050001779	Charité
Individual	35.93	35.31	222050000134	122050002751	Charité
Pool	36.39	37.66	222050000136	222050000136	Charité
Individual	35.30	36.81	222050000136	122050002716	Charité
Pool	36.71	37.88	222050000141	222050000141	Charité
Pool	36.17	36.04	222050000147	222050000147	Charité
Individual	17.50	19.20	222050000147	122050002142	Charité
Individual	22.80	24.30	222050000147	122050002162	Charité
Individual	28.10	29.40	222050000147	122050002160	Charité
Pool	22.98	24.50	222050000152	222050000152	Charité
Individual	30.06	27.61	222050000152	122050002612	Charité
Pool	36.56	36.99	222050000162	222050000162	Charité
Individual	31.93	31.51	222050000162	122050002773	Charité
Pool	40.58	36.39	222050000173	222050000173	Charité
Individual	37.29	35.95	222050000173	122050001699	Charité
Pool	34.50	33.99	222050000176	222050000176	Charité
Pool	32.83	33.66	222050000183	222050000183	Charité
Individual	22.10	23.16	222050000183	122050002648	Charité
Individual	34.82	36.72	222050000183	122050002651	Charité
Pool	33.44	32.99	222050000187	222050000187	Charité
Individual	17.67	19.00	222050000187	108060000498	Charité
Pool	21.77	23.13	222050000202	222050000202	Charité
Individual	17.63	19.14	222050000202	115060001526	Charité
Pool	28.38	31.80	222050000221	222050000221	Charité
Individual	22.17	22.96	222050000221	122050002646	Charité
Pool	29.78	30.44	222050000225	222050000225	Charité
Individual	17.42	18.92	222050000225	105050000302	Charité
Pool		34.89	222050000242	222050000242	Charité
Individual	28.89	29.22	222050000242	115060001524	Charité
Pool	25.88	26.46	224040000001	224040000001	Charité
Individual	19.95	20.48	224040000001	123060000110	Charité
Pool		37.52	224040000006	224040000006	Charité
Individual	19.35	19.94	224040000006	109060000499	Charité
Pool	20.84	21.58	224040000039	224040000039	Charité
Individual	16.21	17.64	224040000039	115060001849	Charité
Pool	26.90	28.35	224040000044	224040000044	Charité
Individual	19.30	19.94	224040000044	108060000277	Charité
Pool		36.36	224040000081	224040000081	Charité
Individual		38.28	224040000081	122060000717	Charité
Pool	37.19	38.46	224040000084	224040000084	Charité
Individual	30.08	30.26	224040000084	123060001553	Charité
Pool	27.23	27.42	224040000100	224040000100	Charité
Individual	30.84	31.42	224040000100	109060000699	Charité
Individual	24.84	26.35	224040000100	109060001091	Charité
Pool	36.03	35.18	226060000004	226060000004	Charité
Individual	33.94	33.25	226060000004	124060001360	Charité
Pool	20.30	20.54	226060000006	226060000006	Charité
Individual	19.74	20.17	226060000006	125060000251	Charité
Pool	26.59	27.18	226060000016	226060000016	Charité
Individual	29.10	28.94	226060000016	126060000088	Charité
Pool	23.25	23.71	226060000024	226060000024	Charité
Individual	20.43	21.17	226060000024	125060001984	Charité
Individual	40.99	37.27	226060000024	125060001495	Charité
Pool	28.36	29.46	226060000039	226060000039	Charité
Individual	29.64	29.30	226060000039	125060000407	Charité
Pool	21.87	22.14	226060000055	226060000055	Charité
Individual	20.37	20.46	226060000055	125060000258	Charité
Pool	34.15	33.31	226060000063	226060000063	Charité
Individual	25.28	25.96	226060000063	124060001431	Charité
Pool		37.72	226060000065	226060000065	Charité
Individual	29.68	30.16	226060000065	125060000879	Charité
Individual	34.43	35.60	226060000065	125060001099	Charité
Pool	33.51	34.92	226060000067	226060000067	Charité
Individual	28.98	29.15	226060000067	125060001044	Charité
Pool	21.43	22.20	226060000072	226060000072	Charité
Individual	17.54	18.45	226060000072	125060001776	Charité
Pool	26.86	27.09	226060000088	226060000088	Charité
Individual	30.99	30.84	226060000088	124060000945	Charité
Pool	35.33	36.10	226060000089	226060000089	Charité
Individual	37.11	37.00	226060000089	125060001759	Charité
Pool	26.75	27.11	226060000097	226060000097	Charité
Individual	35.34	34.79	226060000097	125060000074	Charité
Individual	23.42	23.21	226060000097	125060000186	Charité
Pool	33.14	33.95	226060000103	226060000103	Charité
Individual	29.80	29.54	226060000103	124060001363	Charité
Individual	35.96	34.77	226060000103	124060001503	Charité
Pool	23.14	23.42	226060000104	226060000104	Charité
Individual	19.36	20.03	226060000104	125060001897	Charité
Pool		38.03	226060000106	226060000106	Charité
Individual	34.29	33.97	226060000106	125060001306	Charité
Pool	30.55	31.52	226060000131	226060000131	Charité
Pool	22.38	22.83	226060000143	226060000143	Charité
Individual	33.21	33.86	226060000143	125060001037	Charité
Individual	20.89	21.91	226060000143	125060001490	Charité
Pool	33.14	34.14	226060000146	226060000146	Charité
Individual	30.75	34.52	226060000146	125060000823	Charité
Pool	30.11	30.39	226060000152	226060000152	Charité
Individual	24.37	25.23	226060000152	125060001015	Charité
Individual	30.27	31.33	226060000152	125060001815	Charité
Pool	25.36	25.69	226060000176	226060000176	Charité
Individual	22.78	23.55	226060000176	124060001915	Charité
Individual	31.90	32.37	226060000176	125060001788	Charité
Pool	18.09	18.44	226060000185	226060000185	Charité
Individual	22.59	23.19	226060000185	125060001477	Charité
Pool	24.75	25.36	226060000196	226060000196	Charité
Individual	21.66	22.59	226060000196	125060000849	Charité
Pool	20.36	21.19	227040000046	227040000046	Charité
Individual	17.32	18.48	227040000046	122060001093	Charité
Pool	26.44	27.84	227040000059	227040000059	Charité
Individual	24.72	25.31	227040000059	116060001352	Charité
Pool	20.51	20.67	227040000073	227040000073	Charité
Individual	18.22	18.65	227040000073	123060000219	Charité
Pool	29.08	30.48	227040000091	227040000091	Charité
Individual	23.26	24.58	227040000091	115060001302	Charité
Pool	21.65	21.86	227040000108	227040000108	Charité
Individual	17.27	18.65	227040000108	116060000529	Charité
Individual	19.43	20.83	227040000108	116060000822	Charité
Pool	23.42	23.85	227040000112	227040000112	Charité
Individual	25.23	26.47	227040000112	116060000580	Charité
Pool	28.93	29.57	227040000117	227040000117	Charité
Individual	20.32	21.09	227040000117	119060000818	Charité
Pool	25.93	26.54	227040000125	227040000125	Charité
Individual	19.66	20.83	227040000125	123060001898	Charité
Pool	32.49	33.96	227040000133	227040000133	Charité
Individual	35.72	36.90	227040000133	115060001457	Charité
Pool	25.68	26.50	227040000145	227040000145	Charité
Individual	18.06	19.40	227040000145	116060000640	Charité
Pool	18.55	19.60	227040000152	227040000152	Charité
Individual	28.31	29.50	227040000152	115060001420	Charité
Individual	24.25	25.48	227040000152	115060001434	Charité
Pool	28.68	30.08	227040000167	227040000167	Charité
Individual	22.23	23.41	227040000167	115060001230	Charité
Pool	31.73	31.99	227040000169	227040000169	Charité
Individual	28.61	28.61	227040000169	123060001980	Charité
Pool	25.02	25.29	227040000193	227040000193	Charité
Individual	21.12	21.20	227040000193	123060000245	Charité
Pool	28.14	28.57	204050000186	204050000186	Charité
Pool	38.90	36.34	224040000068	224040000068	Charité
Pool		36.46	204050000149	204050000149	Charité
Pool		37.71	205050000075	205050000075	Charité
Pool	25.52	26.06	204050000078	204050000078	Charité
Pool		37.20	222050000231	222050000231	Charité
Pool		38.12	226060000081	226060000081	Charité
Pool		36.39	222040000045	222040000045	Charité
