# Supplementary material for: Swab pooling: A new method for large-scale RT-qPCR screening of SARS-CoV-2 avoiding sample dilution
Source: PLoS One. 2021 Feb 4;16(2):e0246544. doi: 10.1371/journal.pone.0246544 (PMC7861376; doi:10.1371/journal.pone.0246544)
Supplement: S1 Data — (GZ) [file pone.0246544.s001.gz › data/screening_validation.tsv]

assay_type	cq	pool_id	sample_id
Pool	29.74	216040000134	216040000134
Individual		216040000134	106050000127
Individual		216040000134	106050000002
Individual	25.8	216040000134	106050000010
Individual		216040000134	106050000128
Individual		216040000134	106050000043
Individual		216040000134	106050000049
Individual		216040000134	106050000052
Individual		216040000134	106050000067
Individual		216040000134	106050000061
Individual		216040000134	106050000019
Individual		216040000134	106050000023
Individual		216040000134	106050000130
Individual		216040000134	106050000121
Individual		216040000134	106050000025
Individual		216040000134	106050000029
Individual		216040000134	106050000133
Pool	37.18	216040000040	216040000040
Individual		216040000040	112050000594
Individual		216040000040	112050000579
Individual		216040000040	112050000549
Individual		216040000040	112050000583
Individual		216040000040	112050000592
Individual		216040000040	112050000524
Individual		216040000040	112050000577
Individual		216040000040	112050000548
Individual		216040000040	112050000596
Individual		216040000040	112050000591
Individual		216040000040	112050000586
Individual		216040000040	112050000581
Individual		216040000040	112050000576
Individual		216040000040	112050000600
Individual	28	216040000040	112050000595
Individual		216040000040	112050000560
Pool	33.36	222040000071	222040000071
Individual		222040000071	113050000420
Individual	29.65	222040000071	113050000469
Individual		222040000071	113050000417
Individual		222040000071	111050000528
Individual		222040000071	113050000437
Individual		222040000071	111050000558
Individual		222040000071	113050000436
Individual		222040000071	113050000567
Individual		222040000071	113050000434
Individual		222040000071	111050000546
Individual		222040000071	113050000564
Individual		222040000071	113050000513
Individual		222040000071	111050000525
Individual		222040000071	113050000467
Individual		222040000071	111050000579
Individual		222040000071	113050000514
Pool	22.72	216040000036	216040000036
Individual		216040000036	111050000476
Individual	25.78	216040000036	111050000544
Individual		216040000036	111050000440
Individual		216040000036	111050000427
Individual		216040000036	111050000425
Individual		216040000036	111050000518
Individual		216040000036	111050000278
Individual		216040000036	111050000238
Individual		216040000036	111050000494
Individual		216040000036	111050000453
Individual		216040000036	111050000486
Individual		216040000036	111050000478
Individual		216040000036	111050000495
Individual		216040000036	111050000296
Individual		216040000036	111050000493
Pool	35.35	222040000129	222040000129
Individual	32.9	222040000129	113050000871
Individual		222040000129	113050000901
Individual	34.9	222040000129	113050000899
Individual		222040000129	113050000869
Individual	35.61	222040000129	113050000921
Individual		222040000129	113050000863
Individual	29.21	222040000129	113050000872
Individual	19.46	222040000129	113050000905
Individual	35.92	222040000129	113050000870
Individual	24.84	222040000129	113050000868
Individual	34.85	222040000129	113050000861
Individual		222040000129	113050000907
Individual	23.51	222040000129	113050000888
Individual	26.4	222040000129	113050000990
Individual	23.42	222040000129	113050000882
Pool	26.61	222040000051	222040000051
Individual		222040000051	113050000729
Individual		222040000051	113050000732
Individual		222040000051	113050000703
Individual		222040000051	113050000637
Individual	30.29	222040000051	113050000704
Individual	23.31	222040000051	113050000633
Individual		222040000051	113050000634
Individual	17.54	222040000051	113050000675
Individual	24.26	222040000051	113050000638
Individual		222040000051	113050000740
Individual		222040000051	113050000700
Individual		222040000051	113050000626
Individual	24.03	222040000051	113050000699
Individual	27.59	222040000051	113050000727
Individual		222040000051	113050000735
Individual	32.08	222040000051	113050000739
Pool	35.37	222040000090	222040000090
Individual		222040000090	113050000641
Individual		222040000090	113050000800
Individual		222040000090	113050000741
Individual	35.73	222040000090	113050000792
Individual	37.37	222040000090	113050000768
Individual	23.99	222040000090	113050000772
Individual	32.72	222040000090	113050000795
Individual		222040000090	113050000771
Individual	35.13	222040000090	113050000777
Individual	15.75	222040000090	113050000750
Individual		222040000090	113050000794
Individual	35.02	222040000090	113050000778
Individual		222040000090	113050000766
Individual		222040000090	113050000797
Individual		222040000090	113050000775
Individual		222040000090	113050000767
Pool	33.46	222040000098	222040000098
Individual		222040000098	113050000749
Individual		222040000098	113050000753
Individual		222040000098	113050000754
Individual	32.78	222040000098	113050000757
Individual		222040000098	113050000770
Individual	34.01	222040000098	113050000928
Individual	33.56	222040000098	113050000786
Individual		222040000098	113050000784
Individual	38.41	222040000098	113050000904
Individual	34.85	222040000098	113050000783
Individual		222040000098	113050000662
Individual	34.12	222040000098	113050000785
Individual	34.88	222040000098	113050000787
Individual		222040000098	113050000779
Individual	38.49	222040000098	113050000746
Individual		222040000098	113050000765
Pool	32.1	222040000095	222040000095
Individual		222040000095	113050000702
Individual	34.3	222040000095	113050000717
Individual	33.83	222040000095	113050000791
Individual		222040000095	113050000705
Individual	33.94	222040000095	113050000737
Individual		222040000095	113050000688
Individual	30.76	222040000095	113050000725
Individual		222040000095	113050000712
Individual	33.81	222040000095	113050000763
Individual	37.57	222040000095	113050000782
Individual	33.94	222040000095	113050000720
Individual		222040000095	113050000723
Individual	16.62	222040000095	113050000714
Individual	35.64	222040000095	113050000709
Individual		222040000095	113050000734
Individual	35.71	222040000095	113050000726
Pool	28.76	222040000092	222040000092
Individual		222040000092	113050000710
Individual		222040000092	113050000738
Individual		222040000092	113050000751
Individual	32.63	222040000092	113050000715
Individual	33.5	222040000092	113050000687
Individual	36.32	222040000092	113050000721
Individual		222040000092	113050000731
Individual		222040000092	113050000728
Individual	36.16	222040000092	113050000748
Individual	37	222040000092	113050000708
Individual		222040000092	113050000747
Individual		222040000092	113050000752
Individual	33.81	222040000092	113050000711
Individual		222040000092	113050000764
Individual	35.09	222040000092	113050000716
Individual		222040000092	113050000706
Pool	34.2	222040000077	222040000077
Individual	20.51	222040000077	113050000758
Individual	38.18	222040000077	113050000756
Individual	32.12	222040000077	113050000769
Individual		222040000077	113050000914
Individual		222040000077	113050000885
Individual		222040000077	113050000774
Individual		222040000077	113050000903
Individual		222040000077	113050000744
Individual		222040000077	113050000755
Individual	30.29	222040000077	113050000761
Individual	22.64	222040000077	113050000776
Individual	37.18	222040000077	113050000713
Individual		222040000077	113050000908
Individual	34.59	222040000077	113050000773
Individual		222040000077	113050000742
Individual		222040000077	113050000909
Pool	29.69	222040000164	222040000164
Individual		222040000164	113050000759
Individual	19.96	222040000164	113050000722
Individual		222040000164	113050000724
Individual		222040000164	113050000790
Individual		222040000164	113050000788
Individual		222040000164	113050000789
Individual		222040000164	113050000701
Individual		222040000164	113050000743
Individual		222040000164	113050000736
Individual		222040000164	113050000781
Individual		222040000164	113050000730
Individual		222040000164	113050000719
Individual		222040000164	113050000760
Individual		222040000164	113050000707
Individual		222040000164	113050000718
Individual		222040000164	113050000745
Pool	36.89	222040000144	222040000144
Individual		222040000144	113050000625
Individual		222040000144	113050000607
Individual		222040000144	113050000608
Individual		222040000144	113050000938
Individual		222040000144	113050000946
Individual		222040000144	113050000956
Individual		222040000144	113050000965
Individual		222040000144	113050000697
Individual	34.98	222040000144	113050000996
Individual		222040000144	113050000991
Individual		222040000144	113050000975
Individual		222040000144	113050000959
Individual		222040000144	113050000982
Individual		222040000144	113050000970
Individual		222040000144	113050000951
Individual		222040000144	113050000976
Pool	28.1	222040000057	222040000057
Individual		222040000057	113050000653
Individual		222040000057	113050000645
Individual		222040000057	113050000654
Individual		222040000057	113050000669
Individual		222040000057	113050000648
Individual	29.98	222040000057	113050000603
Individual	21.7	222040000057	113050000671
Individual		222040000057	113050000647
Individual		222040000057	113050000658
Individual		222040000057	113050000602
Individual	32.8	222040000057	113050000612
Individual	37.49	222040000057	113050000679
Individual		222040000057	113050000604
Individual		222040000057	113050000670
Individual		222040000057	113050000689
Pool	27.46	222040000043	222040000043
Individual		222040000043	113050000952
Individual		222040000043	113050000987
Individual	33.94	222040000043	113050000936
Individual	31.38	222040000043	113050000944
Individual	19.8	222040000043	113050000992
Individual	28.9	222040000043	113050000966
Individual		222040000043	113050000985
Individual		222040000043	113050000989
Individual	37.71	222040000043	113050000984
Individual		222040000043	113050000949
Individual		222040000043	113050000962
Individual		222040000043	113050000902
Individual		222040000043	113050000964
Individual		222040000043	113050000933
Individual	35.68	222040000043	113050000953
Pool	26.83	222040000076	222040000076
Individual	28.11	222040000076	113050000677
Individual		222040000076	113050000666
Individual	38.56	222040000076	113050000663
Individual	21.39	222040000076	113050000698
Individual		222040000076	113050000678
Individual		222040000076	113050000692
Individual	23.48	222040000076	113050000613
Individual		222040000076	113050000690
Individual	29.56	222040000076	113050000610
Individual		222040000076	113050000667
Individual	27.14	222040000076	113050000674
Individual		222040000076	113050000660
Individual		222040000076	113050000620
Individual		222040000076	113050000733
Individual		222040000076	113050000646
Individual	36.72	222040000076	113050000665
Pool	21.55	222040000089	222040000089
Individual		222040000089	113050000664
Individual		222040000089	113050000644
Individual		222040000089	113050000605
Individual		222040000089	113050000685
Individual		222040000089	113050000615
Individual		222040000089	113050000686
Individual	19.55	222040000089	113050000940
Individual		222040000089	113050000606
Individual		222040000089	113050000601
Individual		222040000089	113050000632
Individual		222040000089	113050000642
Individual		222040000089	113050000656
Individual		222040000089	113050000618
Individual		222040000089	113050000640
Individual	32.75	222040000089	113050000629
Individual		222040000089	113050000616
Pool	25.95	222040000079	222040000079
Individual		222040000079	113050000950
Individual		222040000079	113050000657
Individual	33.71	222040000079	113050000986
Individual		222040000079	113050000935
Individual	25.27	222040000079	113050000614
Individual		222040000079	113050000980
Individual	26.68	222040000079	113050000655
Individual	31.26	222040000079	113050000937
Individual	31.26	222040000079	113050000680
Individual		222040000079	113050000981
Individual	28.47	222040000079	113050000971
Individual		222040000079	113050000968
Individual		222040000079	113050000957
Individual		222040000079	113050000942
Individual	18.66	222040000079	113050000941
Individual		222040000079	113050000994
Pool	24.07	222040000073	222040000073
Individual		222040000073	113050000960
Individual		222040000073	113050000998
Individual		222040000073	113050000988
Individual		222040000073	113050000961
Individual		222040000073	113050000934
Individual		222040000073	113050000948
Individual		222040000073	113050000954
Individual		222040000073	113050000943
Individual		222040000073	113050000963
Individual		222040000073	113050000999
Individual		222040000073	113050000955
Individual	29.98	222040000073	113050000995
Individual		222040000073	113050000939
Individual		222040000073	113050000611
Individual		222040000073	113050000958
Individual	34.37	222040000073	113050000969
Pool	24.53	216040000006	216040000006
Individual		216040000006	113050000231
Individual		216040000006	113050000135
Individual		216040000006	113050000127
Individual	25.23	216040000006	113050000144
Individual		216040000006	113050000038
Individual	29.67	216040000006	113050000178
Individual		216040000006	113050000150
Individual	24.33	216040000006	113050000148
