# Supplementary material for: Swab pooling: A new method for large-scale RT-qPCR screening of SARS-CoV-2 avoiding sample dilution
Source: PLoS One. 2021 Feb 4;16(2):e0246544. doi: 10.1371/journal.pone.0246544 (PMC7861376; doi:10.1371/journal.pone.0246544)
Supplement: S1 Data — (GZ) [file pone.0246544.s001.gz › data/genes_data.tsv]

s_gene	e_gene	rdrp_gene
23.98	24.74	28.55
30.6	30.51	33.47
28.73	28.85	32.07
33.68	32.19	35.52
26.77	28.37	31.98
25.4	26.52	29.58
34.99	37.07	40
30.64	32.4	34.11
33.53	35.35	36.39
13.58	15.88	17.96
31.21	32.65	34.31
33.02	35.22	37.92
25.67	27.28	29.41
25.32	27.26	29.41
13.27	21.02	24.03
20.49	18.79	21.76
20.29	17.57	20.36
24.26	22.59	25.05
25.35	22.25	24.27
20.43	17.24	19.32
35.28	29.23	31.41
30.47	25.97	28.1
33.32
27.31	18.56	21.52
29.64	22.42	24.97
33.55	35.67	34.57
28.81	23.84	26.74
29.47	25.87	28.09
23.18	19.57	21.99
29.4	25.73	28.09
37.45	32.8	36.41
36.23	30.68	33.28
24.08	18.66	21.35
29.74	29.34	30.08
25.8	24.9	25.07
35.35	20.56	21.37
32.9	24.97	25.84
34.9	33.75	33.7
	32.57	32.7
35.61
29.21	23.26	23.82
19.46	17.7	18.8
35.92	36.91	35.84
24.84	22.78	23.3
34.85	32.01	32.53
23.51	23.08	24
26.4	25.18	26
23.42	25.27	25.96
26.61
30.29
23.31	20.49	21.35
17.54	19.24	20.05
24.26	25.11	26.01
24.03	26.59	26.89
27.59	29.15	30.68
32.08	33.08	35.4
21.55	21.47	22.09
	36.04	35.84
19.55	18.83	19.6
32.75	34.1	33.6
37.19	36.32
37.88	35.1
	35.15	37.55
37.86	35.84
33.09	31.83	34.68
32.46	31.84	33.64
35.98	32.62	34.73
32.92	31.5	34.77
35.33	32.11	33.71
31.92	31.52	33.42
32.41	32.26	35.4
33.12	32.46	34.92
33.62	32.65	34.69
35.45	32.73	34.37
33.91	32.48	34.08
34.28	32.17	34.46
34.41	35.33	36.74
33.45	32.56	35.05
34.12	32.63	34.74
34.4	32.26	34.6
36.06	32.33	34.43
34.8	32.55	34.61
35.32	31.35	33.48
	32.94	34.77
36.36	32.91	34.98
