# Supplementary material for: Swab pooling: A new method for large-scale RT-qPCR screening of SARS-CoV-2 avoiding sample dilution
Source: PLoS One. 2021 Feb 4;16(2):e0246544. doi: 10.1371/journal.pone.0246544 (PMC7861376; doi:10.1371/journal.pone.0246544)
Supplement: S1 Data — (GZ) [file pone.0246544.s001.gz › data/asymptomatics_screening.tsv]

assay_type	cq	pool_id	sample_id	pcr_protocol
Pool	29.74	216040000134	216040000134	S gene
Individual Screening		216040000134	106050000127	S gene
Individual Screening		216040000134	106050000002	S gene
Individual Screening	25.8	216040000134	106050000010	S gene
Individual Screening		216040000134	106050000128	S gene
Individual Screening		216040000134	106050000043	S gene
Individual Screening		216040000134	106050000049	S gene
Individual Screening		216040000134	106050000052	S gene
Individual Screening		216040000134	106050000067	S gene
Individual Screening		216040000134	106050000061	S gene
Individual Screening		216040000134	106050000019	S gene
Individual Screening		216040000134	106050000023	S gene
Individual Screening		216040000134	106050000130	S gene
Individual Screening		216040000134	106050000121	S gene
Individual Screening		216040000134	106050000025	S gene
Individual Screening		216040000134	106050000029	S gene
Individual Screening		216040000134	106050000133	S gene
Pool	37.18	216040000040	216040000040	S gene
Individual Screening		216040000040	112050000594	S gene
Individual Screening		216040000040	112050000579	S gene
Individual Screening		216040000040	112050000549	S gene
Individual Screening		216040000040	112050000583	S gene
Individual Screening		216040000040	112050000592	S gene
Individual Screening		216040000040	112050000524	S gene
Individual Screening		216040000040	112050000577	S gene
Individual Screening		216040000040	112050000548	S gene
Individual Screening		216040000040	112050000596	S gene
Individual Screening		216040000040	112050000591	S gene
Individual Screening		216040000040	112050000586	S gene
Individual Screening		216040000040	112050000581	S gene
Individual Screening		216040000040	112050000576	S gene
Individual Screening		216040000040	112050000600	S gene
Individual Screening	28	216040000040	112050000595	S gene
Individual Screening		216040000040	112050000560	S gene
Pool	33.36	222040000071	222040000071	S gene
Individual Screening		222040000071	113050000420	S gene
Individual Screening	29.65	222040000071	113050000469	S gene
Individual Screening		222040000071	113050000417	S gene
Individual Screening		222040000071	111050000528	S gene
Individual Screening		222040000071	113050000437	S gene
Individual Screening		222040000071	111050000558	S gene
Individual Screening		222040000071	113050000436	S gene
Individual Screening		222040000071	113050000567	S gene
Individual Screening		222040000071	113050000434	S gene
Individual Screening		222040000071	111050000546	S gene
Individual Screening		222040000071	113050000564	S gene
Individual Screening		222040000071	113050000513	S gene
Individual Screening		222040000071	111050000525	S gene
Individual Screening		222040000071	113050000467	S gene
Individual Screening		222040000071	111050000579	S gene
Individual Screening		222040000071	113050000514	S gene
Pool	22.72	216040000036	216040000036	S gene
Individual Screening		216040000036	111050000476	S gene
Individual Screening	25.78	216040000036	111050000544	S gene
Individual Screening		216040000036	111050000440	S gene
Individual Screening		216040000036	111050000427	S gene
Individual Screening		216040000036	111050000425	S gene
Individual Screening		216040000036	111050000518	S gene
Individual Screening		216040000036	111050000278	S gene
Individual Screening		216040000036	111050000238	S gene
Individual Screening		216040000036	111050000494	S gene
Individual Screening		216040000036	111050000453	S gene
Individual Screening		216040000036	111050000486	S gene
Individual Screening		216040000036	111050000478	S gene
Individual Screening		216040000036	111050000495	S gene
Individual Screening		216040000036	111050000296	S gene
Individual Screening		216040000036	111050000493	S gene
Pool	35.35	222040000129	222040000129	S gene
Individual Screening	32.9	222040000129	113050000871	S gene
Individual Screening		222040000129	113050000901	S gene
Individual Screening	34.9	222040000129	113050000899	S gene
Individual Screening		222040000129	113050000869	S gene
Individual Screening	35.61	222040000129	113050000921	S gene
Individual Screening		222040000129	113050000863	S gene
Individual Screening	29.21	222040000129	113050000872	S gene
Individual Screening	19.46	222040000129	113050000905	S gene
Individual Screening	35.92	222040000129	113050000870	S gene
Individual Screening	24.84	222040000129	113050000868	S gene
Individual Screening	34.85	222040000129	113050000861	S gene
Individual Screening		222040000129	113050000907	S gene
Individual Screening	23.51	222040000129	113050000888	S gene
Individual Screening	26.4	222040000129	113050000990	S gene
Individual Screening	23.42	222040000129	113050000882	S gene
Pool	26.61	222040000051	222040000051	S gene
Individual Screening		222040000051	113050000729	S gene
Individual Screening		222040000051	113050000732	S gene
Individual Screening		222040000051	113050000703	S gene
Individual Screening		222040000051	113050000637	S gene
Individual Screening	30.29	222040000051	113050000704	S gene
Individual Screening	23.31	222040000051	113050000633	S gene
Individual Screening		222040000051	113050000634	S gene
Individual Screening	17.54	222040000051	113050000675	S gene
Individual Screening	24.26	222040000051	113050000638	S gene
Individual Screening		222040000051	113050000740	S gene
Individual Screening		222040000051	113050000700	S gene
Individual Screening		222040000051	113050000626	S gene
Individual Screening	24.03	222040000051	113050000699	S gene
Individual Screening	27.59	222040000051	113050000727	S gene
Individual Screening		222040000051	113050000735	S gene
Individual Screening	32.08	222040000051	113050000739	S gene
Pool	35.37	222040000090	222040000090	S gene
Individual Screening		222040000090	113050000641	S gene
Individual Screening		222040000090	113050000800	S gene
Individual Screening		222040000090	113050000741	S gene
Individual Screening	35.73	222040000090	113050000792	S gene
Individual Screening	37.37	222040000090	113050000768	S gene
Individual Screening	23.99	222040000090	113050000772	S gene
Individual Screening	32.72	222040000090	113050000795	S gene
Individual Screening		222040000090	113050000771	S gene
Individual Screening	35.13	222040000090	113050000777	S gene
Individual Screening	15.75	222040000090	113050000750	S gene
Individual Screening		222040000090	113050000794	S gene
Individual Screening	35.02	222040000090	113050000778	S gene
Individual Screening		222040000090	113050000766	S gene
Individual Screening		222040000090	113050000797	S gene
Individual Screening		222040000090	113050000775	S gene
Individual Screening		222040000090	113050000767	S gene
Pool	33.46	222040000098	222040000098	S gene
Individual Screening		222040000098	113050000749	S gene
Individual Screening		222040000098	113050000753	S gene
Individual Screening		222040000098	113050000754	S gene
Individual Screening	32.78	222040000098	113050000757	S gene
Individual Screening		222040000098	113050000770	S gene
Individual Screening	34.01	222040000098	113050000928	S gene
Individual Screening	33.56	222040000098	113050000786	S gene
Individual Screening		222040000098	113050000784	S gene
Individual Screening	38.41	222040000098	113050000904	S gene
Individual Screening	34.85	222040000098	113050000783	S gene
Individual Screening		222040000098	113050000662	S gene
Individual Screening	34.12	222040000098	113050000785	S gene
Individual Screening	34.88	222040000098	113050000787	S gene
Individual Screening		222040000098	113050000779	S gene
Individual Screening	38.49	222040000098	113050000746	S gene
Individual Screening		222040000098	113050000765	S gene
Pool	32.1	222040000095	222040000095	S gene
Individual Screening		222040000095	113050000702	S gene
Individual Screening	34.3	222040000095	113050000717	S gene
Individual Screening	33.83	222040000095	113050000791	S gene
Individual Screening		222040000095	113050000705	S gene
Individual Screening	33.94	222040000095	113050000737	S gene
Individual Screening		222040000095	113050000688	S gene
Individual Screening	30.76	222040000095	113050000725	S gene
Individual Screening		222040000095	113050000712	S gene
Individual Screening	33.81	222040000095	113050000763	S gene
Individual Screening	37.57	222040000095	113050000782	S gene
Individual Screening	33.94	222040000095	113050000720	S gene
Individual Screening		222040000095	113050000723	S gene
Individual Screening	16.62	222040000095	113050000714	S gene
Individual Screening	35.64	222040000095	113050000709	S gene
Individual Screening		222040000095	113050000734	S gene
Individual Screening	35.71	222040000095	113050000726	S gene
Pool	28.76	222040000092	222040000092	S gene
Individual Screening		222040000092	113050000710	S gene
Individual Screening		222040000092	113050000738	S gene
Individual Screening		222040000092	113050000751	S gene
Individual Screening	32.63	222040000092	113050000715	S gene
Individual Screening	33.5	222040000092	113050000687	S gene
Individual Screening	36.32	222040000092	113050000721	S gene
Individual Screening		222040000092	113050000731	S gene
Individual Screening		222040000092	113050000728	S gene
Individual Screening	36.16	222040000092	113050000748	S gene
Individual Screening	37	222040000092	113050000708	S gene
Individual Screening		222040000092	113050000747	S gene
Individual Screening		222040000092	113050000752	S gene
Individual Screening	33.81	222040000092	113050000711	S gene
Individual Screening		222040000092	113050000764	S gene
Individual Screening	35.09	222040000092	113050000716	S gene
Individual Screening		222040000092	113050000706	S gene
Pool	34.2	222040000077	222040000077	S gene
Individual Screening	20.51	222040000077	113050000758	S gene
Individual Screening	38.18	222040000077	113050000756	S gene
Individual Screening	32.12	222040000077	113050000769	S gene
Individual Screening		222040000077	113050000914	S gene
Individual Screening		222040000077	113050000885	S gene
Individual Screening		222040000077	113050000774	S gene
Individual Screening		222040000077	113050000903	S gene
Individual Screening		222040000077	113050000744	S gene
Individual Screening		222040000077	113050000755	S gene
Individual Screening	30.29	222040000077	113050000761	S gene
Individual Screening	22.64	222040000077	113050000776	S gene
Individual Screening	37.18	222040000077	113050000713	S gene
Individual Screening		222040000077	113050000908	S gene
Individual Screening	34.59	222040000077	113050000773	S gene
Individual Screening		222040000077	113050000742	S gene
Individual Screening		222040000077	113050000909	S gene
Pool	29.69	222040000164	222040000164	S gene
Individual Screening		222040000164	113050000759	S gene
Individual Screening	19.96	222040000164	113050000722	S gene
Individual Screening		222040000164	113050000724	S gene
Individual Screening		222040000164	113050000790	S gene
Individual Screening		222040000164	113050000788	S gene
Individual Screening		222040000164	113050000789	S gene
Individual Screening		222040000164	113050000701	S gene
Individual Screening		222040000164	113050000743	S gene
Individual Screening		222040000164	113050000736	S gene
Individual Screening		222040000164	113050000781	S gene
Individual Screening		222040000164	113050000730	S gene
Individual Screening		222040000164	113050000719	S gene
Individual Screening		222040000164	113050000760	S gene
Individual Screening		222040000164	113050000707	S gene
Individual Screening		222040000164	113050000718	S gene
Individual Screening		222040000164	113050000745	S gene
Pool	36.89	222040000144	222040000144	S gene
Individual Screening		222040000144	113050000625	S gene
Individual Screening		222040000144	113050000607	S gene
Individual Screening		222040000144	113050000608	S gene
Individual Screening		222040000144	113050000938	S gene
Individual Screening		222040000144	113050000946	S gene
Individual Screening		222040000144	113050000956	S gene
Individual Screening		222040000144	113050000965	S gene
Individual Screening		222040000144	113050000697	S gene
Individual Screening	34.98	222040000144	113050000996	S gene
Individual Screening		222040000144	113050000991	S gene
Individual Screening		222040000144	113050000975	S gene
Individual Screening		222040000144	113050000959	S gene
Individual Screening		222040000144	113050000982	S gene
Individual Screening		222040000144	113050000970	S gene
Individual Screening		222040000144	113050000951	S gene
Individual Screening		222040000144	113050000976	S gene
Pool	28.1	222040000057	222040000057	S gene
Individual Screening		222040000057	113050000653	S gene
Individual Screening		222040000057	113050000645	S gene
Individual Screening		222040000057	113050000654	S gene
Individual Screening		222040000057	113050000669	S gene
Individual Screening		222040000057	113050000648	S gene
Individual Screening	29.98	222040000057	113050000603	S gene
Individual Screening	21.7	222040000057	113050000671	S gene
Individual Screening		222040000057	113050000647	S gene
Individual Screening		222040000057	113050000658	S gene
Individual Screening		222040000057	113050000602	S gene
Individual Screening	32.8	222040000057	113050000612	S gene
Individual Screening	37.49	222040000057	113050000679	S gene
Individual Screening		222040000057	113050000604	S gene
Individual Screening		222040000057	113050000670	S gene
Individual Screening		222040000057	113050000689	S gene
Pool	27.46	222040000043	222040000043	S gene
Individual Screening		222040000043	113050000952	S gene
Individual Screening		222040000043	113050000987	S gene
Individual Screening	33.94	222040000043	113050000936	S gene
Individual Screening	31.38	222040000043	113050000944	S gene
Individual Screening	19.8	222040000043	113050000992	S gene
Individual Screening	28.9	222040000043	113050000966	S gene
Individual Screening		222040000043	113050000985	S gene
Individual Screening		222040000043	113050000989	S gene
Individual Screening	37.71	222040000043	113050000984	S gene
Individual Screening		222040000043	113050000949	S gene
Individual Screening		222040000043	113050000962	S gene
Individual Screening		222040000043	113050000902	S gene
Individual Screening		222040000043	113050000964	S gene
Individual Screening		222040000043	113050000933	S gene
Individual Screening	35.68	222040000043	113050000953	S gene
Pool	26.83	222040000076	222040000076	S gene
Individual Screening	28.11	222040000076	113050000677	S gene
Individual Screening		222040000076	113050000666	S gene
Individual Screening	38.56	222040000076	113050000663	S gene
Individual Screening	21.39	222040000076	113050000698	S gene
Individual Screening		222040000076	113050000678	S gene
Individual Screening		222040000076	113050000692	S gene
Individual Screening	23.48	222040000076	113050000613	S gene
Individual Screening		222040000076	113050000690	S gene
Individual Screening	29.56	222040000076	113050000610	S gene
Individual Screening		222040000076	113050000667	S gene
Individual Screening	27.14	222040000076	113050000674	S gene
Individual Screening		222040000076	113050000660	S gene
Individual Screening		222040000076	113050000620	S gene
Individual Screening		222040000076	113050000733	S gene
Individual Screening		222040000076	113050000646	S gene
Individual Screening	36.72	222040000076	113050000665	S gene
Pool	21.55	222040000089	222040000089	S gene
Individual Screening		222040000089	113050000664	S gene
Individual Screening		222040000089	113050000644	S gene
Individual Screening		222040000089	113050000605	S gene
Individual Screening		222040000089	113050000685	S gene
Individual Screening		222040000089	113050000615	S gene
Individual Screening		222040000089	113050000686	S gene
Individual Screening	19.55	222040000089	113050000940	S gene
Individual Screening		222040000089	113050000606	S gene
Individual Screening		222040000089	113050000601	S gene
Individual Screening		222040000089	113050000632	S gene
Individual Screening		222040000089	113050000642	S gene
Individual Screening		222040000089	113050000656	S gene
Individual Screening		222040000089	113050000618	S gene
Individual Screening		222040000089	113050000640	S gene
Individual Screening	32.75	222040000089	113050000629	S gene
Individual Screening		222040000089	113050000616	S gene
Pool	25.95	222040000079	222040000079	S gene
Individual Screening		222040000079	113050000950	S gene
Individual Screening		222040000079	113050000657	S gene
Individual Screening	33.71	222040000079	113050000986	S gene
Individual Screening		222040000079	113050000935	S gene
Individual Screening	25.27	222040000079	113050000614	S gene
Individual Screening		222040000079	113050000980	S gene
Individual Screening	26.68	222040000079	113050000655	S gene
Individual Screening	31.26	222040000079	113050000937	S gene
Individual Screening	31.26	222040000079	113050000680	S gene
Individual Screening		222040000079	113050000981	S gene
Individual Screening	28.47	222040000079	113050000971	S gene
Individual Screening		222040000079	113050000968	S gene
Individual Screening		222040000079	113050000957	S gene
Individual Screening		222040000079	113050000942	S gene
Individual Screening	18.66	222040000079	113050000941	S gene
Individual Screening		222040000079	113050000994	S gene
Pool	24.07	222040000073	222040000073	S gene
Individual Screening		222040000073	113050000960	S gene
Individual Screening		222040000073	113050000998	S gene
Individual Screening		222040000073	113050000988	S gene
Individual Screening		222040000073	113050000961	S gene
Individual Screening		222040000073	113050000934	S gene
Individual Screening		222040000073	113050000948	S gene
Individual Screening		222040000073	113050000954	S gene
Individual Screening		222040000073	113050000943	S gene
Individual Screening		222040000073	113050000963	S gene
Individual Screening		222040000073	113050000999	S gene
Individual Screening		222040000073	113050000955	S gene
Individual Screening	29.98	222040000073	113050000995	S gene
Individual Screening		222040000073	113050000939	S gene
Individual Screening		222040000073	113050000611	S gene
Individual Screening		222040000073	113050000958	S gene
Individual Screening	34.37	222040000073	113050000969	S gene
Pool	24.53	216040000006	216040000006	S gene
Individual Screening		216040000006	113050000231	S gene
Individual Screening		216040000006	113050000135	S gene
Individual Screening		216040000006	113050000127	S gene
Individual Screening	25.23	216040000006	113050000144	S gene
Individual Screening		216040000006	113050000038	S gene
Individual Screening	29.67	216040000006	113050000178	S gene
Individual Screening		216040000006	113050000150	S gene
Individual Screening	24.33	216040000006	113050000148	E gene
Pool	30.58	216040000129	216040000129	E gene
Individual Screening		216040000129	109060000286	E gene
Individual Screening		216040000129	109060000284	E gene
Individual Screening		216040000129	109060000475	E gene
Individual Screening		216040000129	103060000938	E gene
Individual Screening		216040000129	109060000450	E gene
Individual Screening		216040000129	109060000431	E gene
Individual Screening		216040000129	103060001151	E gene
Individual Screening		216040000129	109060000474	E gene
Individual Screening		216040000129	109060000316	E gene
Individual Screening		216040000129	109060000442	E gene
Individual Screening		216040000129	109060000548	E gene
Individual Screening		216040000129	109060000255	E gene
Individual Screening		216040000129	109060000275	E gene
Individual Screening		216040000129	109060000426	E gene
Individual Screening		216040000129	109060000502	E gene
Individual Screening	23.87	216040000129	109060000313	E gene
Pool	33.44	222050000187	222050000187	E gene
Individual Screening		222050000187	108060000466	E gene
Individual Screening		222050000187	108060000492	E gene
Individual Screening		222050000187	108060000144	E gene
Individual Screening		222050000187	108060000484	E gene
Individual Screening		222050000187	128050000031	E gene
Individual Screening		222050000187	108060000288	E gene
Individual Screening	17.67	222050000187	108060000498	E gene
Individual Screening		222050000187	108060000158	E gene
Individual Screening		222050000187	108060000246	E gene
Individual Screening		222050000187	108060000427	E gene
Individual Screening		222050000187	108060000080	E gene
Individual Screening		222050000187	108060000125	E gene
Individual Screening		222050000187	108060000481	E gene
Individual Screening		222050000187	108060000026	E gene
Pool	33.82	204050000003	204050000003	E gene
Individual Screening		204050000003	109060000305	E gene
Individual Screening		204050000003	109060000335	E gene
Individual Screening		204050000003	109060000272	E gene
Individual Screening		204050000003	109060000334	E gene
Individual Screening		204050000003	109060000224	E gene
Individual Screening		204050000003	109060000493	E gene
Individual Screening		204050000003	109060000351	E gene
Individual Screening		204050000003	109060000516	E gene
Individual Screening		204050000003	109060000248	E gene
Individual Screening		204050000003	109060000515	E gene
Individual Screening		204050000003	109060000528	E gene
Individual Screening		204050000003	109060000378	E gene
Individual Screening		204050000003	109060000363	E gene
Individual Screening		204050000003	109060000372	E gene
Individual Screening	26.74	204050000003	109060000546	E gene
Individual Screening		204050000003	109060000243	E gene
Pool	20.94	204050000024	204050000024	E gene
Individual Screening		204050000024	109060000278	E gene
Individual Screening		204050000024	109060000482	E gene
Individual Screening		204050000024	109060000340	E gene
Individual Screening		204050000024	109060000439	E gene
Individual Screening		204050000024	109060000540	E gene
Individual Screening		204050000024	109060000252	E gene
Individual Screening		204050000024	109060000448	E gene
Individual Screening		204050000024	109060000490	E gene
Individual Screening	18.5	204050000024	109060000245	E gene
Individual Screening		204050000024	109060000472	E gene
Individual Screening		204050000024	109060000509	E gene
Individual Screening		204050000024	109060000434	E gene
Individual Screening		204050000024	109060000358	E gene
Individual Screening		204050000024	109060000468	E gene
Individual Screening		204050000024	109060000244	E gene
Individual Screening		204050000024	109060000394	E gene
Pool	26.23	216040000033	216040000033	E gene
Individual Screening		216040000033	109060000164	E gene
Individual Screening		216040000033	109060000037	E gene
Individual Screening		216040000033	109060000207	E gene
Individual Screening		216040000033	109060000123	E gene
Individual Screening		216040000033	109060000143	E gene
Individual Screening		216040000033	109060000068	E gene
Individual Screening		216040000033	109060000201	E gene
Individual Screening		216040000033	109060000141	E gene
Individual Screening		216040000033	109060000180	E gene
Individual Screening	18.41	216040000033	109060000131	E gene
Individual Screening		216040000033	109060000155	E gene
Individual Screening		216040000033	109060000079	E gene
Individual Screening		216040000033	109060000138	E gene
Individual Screening		216040000033	109060000110	E gene
Individual Screening		216040000033	109060000192	E gene
Individual Screening		216040000033	109060000140	E gene
Pool	27.91	216040000128	216040000128	E gene
Individual Screening		216040000128	109060000071	E gene
Individual Screening		216040000128	109060000019	E gene
Individual Screening		216040000128	109060000130	E gene
Individual Screening		216040000128	109060000046	E gene
Individual Screening		216040000128	109060000133	E gene
Individual Screening		216040000128	109060000168	E gene
Individual Screening		216040000128	109060000033	E gene
Individual Screening		216040000128	109060001441	E gene
Individual Screening		216040000128	109060000012	E gene
Individual Screening		216040000128	109060000093	E gene
Individual Screening		216040000128	109060000017	E gene
Individual Screening		216040000128	109060001430	E gene
Individual Screening		216040000128	109060000190	E gene
Individual Screening		216040000128	109060000035	E gene
Individual Screening		216040000128	109060000074	E gene
Individual Screening	22.02	216040000128	109060001431	E gene
Pool	22.66	204050000193	204050000193	E gene
Individual Screening		204050000193	109060000677	E gene
Individual Screening		204050000193	109060001394	E gene
Individual Screening		204050000193	109060000894	E gene
Individual Screening		204050000193	109060001057	E gene
Individual Screening		204050000193	109060000930	E gene
Individual Screening		204050000193	109060000688	E gene
Individual Screening		204050000193	109060000970	E gene
Individual Screening		204050000193	109060001003	E gene
Individual Screening		204050000193	109060001049	E gene
Individual Screening	31.77	204050000193	109060001075	E gene
Individual Screening		204050000193	109060000629	E gene
Individual Screening		204050000193	109060001137	E gene
Individual Screening		204050000193	109060000921	E gene
Individual Screening		204050000193	109060000986	E gene
Individual Screening		204050000193	109060001081	E gene
Individual Screening		204050000193	109060000853	E gene
Pool	27.44	204050000041	204050000041	E gene
Individual Screening		204050000041	103060000983	E gene
Individual Screening		204050000041	103060001856	E gene
Individual Screening		204050000041	109060000055	E gene
Individual Screening		204050000041	109060000073	E gene
Individual Screening		204050000041	109060000075	E gene
Individual Screening		204050000041	109060000092	E gene
Individual Screening		204050000041	109060000098	E gene
Individual Screening		204050000041	109060000100	E gene
Individual Screening		204050000041	109060000104	E gene
Individual Screening		204050000041	109060000106	E gene
Individual Screening		204050000041	109060000121	E gene
Individual Screening		204050000041	109060000122	E gene
Individual Screening	24.79	204050000041	109060000148	E gene
Individual Screening		204050000041	109060000163	E gene
Individual Screening		204050000041	109060000165	E gene
Individual Screening		204050000041	109060000196	E gene
Pool	35.64	216040000045	216040000045	E gene
Individual Screening		216040000045	109060000003	E gene
Individual Screening		216040000045	109060000009	E gene
Individual Screening		216040000045	109060000014	E gene
Individual Screening		216040000045	109060000050	E gene
Individual Screening		216040000045	109060000057	E gene
Individual Screening	15.4	216040000045	109060000058	E gene
Individual Screening		216040000045	109060000061	E gene
Individual Screening		216040000045	109060000082	E gene
Individual Screening		216040000045	109060000096	E gene
Individual Screening		216040000045	109060000134	E gene
Individual Screening		216040000045	109060000205	E gene
Individual Screening		216040000045	109060000212	E gene
Individual Screening		216040000045	109060001426	E gene
Individual Screening		216040000045	109060001433	E gene
Individual Screening		216040000045	109060001435	E gene
Individual Screening		216040000045	109060001440	E gene
Pool	25.89	204050000183	204050000183	E gene
Individual Screening		204050000183	115060001435	E gene
Individual Screening		204050000183	115060001446	E gene
Individual Screening		204050000183	115060001452	E gene
Individual Screening		204050000183	115060001472	E gene
Individual Screening		204050000183	115060001502	E gene
Individual Screening	24.11	204050000183	115060001505	E gene
Individual Screening		204050000183	115060001525	E gene
Individual Screening		204050000183	115060001534	E gene
Individual Screening		204050000183	115060001542	E gene
Individual Screening		204050000183	115060001570	E gene
Individual Screening		204050000183	115060001941	E gene
Pool	20.84	224040000039	224040000039	E gene
Individual Screening		224040000039	115060001426	E gene
Individual Screening		224040000039	115060001487	E gene
Individual Screening		224040000039	115060001552	E gene
Individual Screening		224040000039	115060001583	E gene
Individual Screening		224040000039	115060001811	E gene
Individual Screening		224040000039	115060001835	E gene
Individual Screening	16.21	224040000039	115060001849	E gene
Individual Screening		224040000039	115060001863	E gene
Individual Screening		224040000039	115060001882	E gene
Individual Screening		224040000039	115060001917	E gene
Individual Screening		224040000039	115060001937	E gene
Individual Screening		224040000039	115060001947	E gene
Individual Screening		224040000039	115060001971	E gene
Individual Screening		224040000039	115060001990	E gene
Individual Screening		224040000039	115060001992	E gene
Individual Screening		224040000039	115060001995	E gene
Pool	18.55	227040000152	227040000152	E gene
Individual Screening	28.31	227040000152	115060001420	E gene
Individual Screening	24.25	227040000152	115060001434	E gene
Individual Screening		227040000152	115060001817	E gene
Individual Screening		227040000152	115060001820	E gene
Individual Screening		227040000152	115060001827	E gene
Individual Screening		227040000152	115060001830	E gene
Individual Screening		227040000152	115060001840	E gene
Individual Screening		227040000152	115060001853	E gene
Individual Screening		227040000152	115060001856	E gene
Individual Screening		227040000152	115060001860	E gene
Individual Screening		227040000152	115060001876	E gene
Individual Screening		227040000152	115060001951	E gene
Individual Screening		227040000152	115060001952	E gene
Individual Screening		227040000152	115060001966	E gene
Individual Screening		227040000152	115060001976	E gene
Individual Screening		227040000152	115060001996	E gene
Pool	21.46	222040000044	222040000044	E gene
Individual Screening		222040000044	113050000232	E gene
Individual Screening		222040000044	113050000265	E gene
Individual Screening		222040000044	113050000253	E gene
Individual Screening		222040000044	113050000261	E gene
Individual Screening		222040000044	113050000266	E gene
Individual Screening		222040000044	113050000294	E gene
Individual Screening		222040000044	113050000208	E gene
Individual Screening	38.83	222040000044	113050000236	E gene
Individual Screening		222040000044	113050000370	E gene
Individual Screening		222040000044	113050000252	E gene
Individual Screening		222040000044	113050000237	E gene
Individual Screening	17.67	222040000044	113050000273	E gene
Individual Screening	32.56	222040000044	113050000244	E gene
Individual Screening		222040000044	113050000239	E gene
Individual Screening		222040000044	113050000204	E gene
Pool	23.42	227040000112	227040000112	E gene
Individual Screening		227040000112	116060000013	E gene
Individual Screening		227040000112	116060000022	E gene
Individual Screening		227040000112	116060000066	E gene
Individual Screening		227040000112	116060000143	E gene
Individual Screening		227040000112	116060000431	E gene
Individual Screening		227040000112	116060000536	E gene
Individual Screening		227040000112	116060000562	E gene
Individual Screening		227040000112	116060000568	E gene
Individual Screening		227040000112	116060000573	E gene
Individual Screening	25.23	227040000112	116060000580	E gene
Individual Screening		227040000112	116060000600	E gene
Individual Screening		227040000112	116060000648	E gene
Individual Screening		227040000112	116060000671	E gene
Individual Screening		227040000112	116060000696	E gene
Individual Screening		227040000112	116060000730	E gene
Individual Screening		227040000112	116060000890	E gene
Pool	24.14	216040000139	216040000139	E gene
Individual Screening	32.63	216040000139	105050000136	E gene
Individual Screening		216040000139	105050000188	E gene
Individual Screening		216040000139	105050000199	E gene
Individual Screening		216040000139	105050000240	E gene
Individual Screening		216040000139	105050000250	E gene
Individual Screening	20.22	216040000139	105050000349	E gene
Individual Screening		216040000139	116060000135	E gene
Individual Screening		216040000139	127040000005	E gene
Individual Screening		216040000139	127040000040	E gene
Individual Screening	24.04	216040000139	127040000053	E gene
Individual Screening		216040000139	127040000135	E gene
Individual Screening		216040000139	127040000143	E gene
Individual Screening		216040000139	127040000175	E gene
Individual Screening		216040000139	127040000178	E gene
Individual Screening		216040000139	130040000087	E gene
Pool	25.68	227040000145	227040000145	E gene
Individual Screening		227040000145	116060000023	E gene
Individual Screening		227040000145	116060000064	E gene
Individual Screening		227040000145	116060000071	E gene
Individual Screening		227040000145	116060000116	E gene
Individual Screening		227040000145	116060000132	E gene
Individual Screening		227040000145	116060000169	E gene
Individual Screening		227040000145	116060000178	E gene
Individual Screening		227040000145	116060000181	E gene
Individual Screening		227040000145	116060000183	E gene
Individual Screening		227040000145	116060000190	E gene
Individual Screening		227040000145	116060000540	E gene
Individual Screening		227040000145	116060000602	E gene
Individual Screening	18.06	227040000145	116060000640	E gene
Individual Screening		227040000145	116060000672	E gene
Individual Screening		227040000145	116060000680	E gene
Individual Screening		227040000145	116060001476	E gene
Pool	21.82	204050000021	204050000021	E gene
Individual Screening		204050000021	119060001046	E gene
Individual Screening	19.25	204050000021	119060001077	E gene
Individual Screening		204050000021	119060001088	E gene
Individual Screening		204050000021	119060001195	E gene
Individual Screening		204050000021	119060001204	E gene
Individual Screening		204050000021	119060001209	E gene
Individual Screening		204050000021	119060001227	E gene
Individual Screening		204050000021	119060001237	E gene
Individual Screening		204050000021	119060001244	E gene
Individual Screening		204050000021	119060001374	E gene
Individual Screening		204050000021	119060001489	E gene
Pool	30.29	205050000043	205050000043	E gene
Individual Screening		205050000043	119060000034	E gene
Individual Screening		205050000043	119060000104	E gene
Individual Screening	32.94	205050000043	119060000147	E gene
Individual Screening		205050000043	119060000192	E gene
Individual Screening		205050000043	119060000199	E gene
Individual Screening		205050000043	119060000208	E gene
Individual Screening		205050000043	119060000223	E gene
Individual Screening	34.32	205050000043	119060000227	E gene
Individual Screening		205050000043	119060000232	E gene
Individual Screening		205050000043	119060000236	E gene
Individual Screening		205050000043	119060000237	E gene
Individual Screening		205050000043	119060000241	E gene
Individual Screening		205050000043	119060000635	E gene
Individual Screening		205050000043	119060000639	E gene
Individual Screening		205050000043	119060000640	E gene
Individual Screening		205050000043	119060000675	E gene
Pool	30.51	205050000068	205050000068	E gene
Individual Screening		205050000068	119060000112	E gene
Individual Screening		205050000068	119060000359	E gene
Individual Screening		205050000068	119060000440	E gene
Individual Screening		205050000068	119060000701	E gene
Individual Screening		205050000068	119060000707	E gene
Individual Screening	28.25	205050000068	119060000749	E gene
Individual Screening		205050000068	119060000913	E gene
Pool	21.77	222050000202	222050000202	E gene
Individual Screening		222050000202	115060001308	E gene
Individual Screening		222050000202	115060001350	E gene
Individual Screening		222050000202	115060001462	E gene
Individual Screening		222050000202	115060001477	E gene
Individual Screening		222050000202	115060001479	E gene
Individual Screening	17.63	222050000202	115060001526	E gene
Individual Screening		222050000202	115060001545	E gene
Individual Screening		222050000202	115060001558	E gene
Individual Screening		222050000202	115060001559	E gene
Individual Screening		222050000202	115060001704	E gene
Individual Screening		222050000202	115060001716	E gene
Individual Screening		222050000202	115060001720	E gene
Individual Screening		222050000202	115060001771	E gene
Individual Screening		222050000202	115060001781	E gene
Individual Screening		222050000202	115060001786	E gene
Individual Screening		222050000202	115060001794	E gene
Pool	29.08	227040000091	227040000091	E gene
Individual Screening		227040000091	115060001107	E gene
Individual Screening		227040000091	115060001108	E gene
Individual Screening		227040000091	115060001135	E gene
Individual Screening		227040000091	115060001154	E gene
Individual Screening		227040000091	115060001155	E gene
Individual Screening		227040000091	115060001177	E gene
Individual Screening		227040000091	115060001183	E gene
Individual Screening		227040000091	115060001193	E gene
Individual Screening	23.26	227040000091	115060001302	E gene
Individual Screening		227040000091	115060001316	E gene
Individual Screening		227040000091	115060001453	E gene
Individual Screening		227040000091	115060001468	E gene
Individual Screening		227040000091	115060001475	E gene
Individual Screening		227040000091	115060001516	E gene
Individual Screening		227040000091	115060001652	E gene
Individual Screening		227040000091	115060001676	E gene
Pool	28.93	227040000117	227040000117	E gene
Individual Screening		227040000117	119060000548	E gene
Individual Screening	20.32	227040000117	119060000818	E gene
Individual Screening		227040000117	119060000842	E gene
Individual Screening		227040000117	119060000887	E gene
Individual Screening		227040000117	119060000928	E gene
Pool	32.49	227040000133	227040000133	E gene
Individual Screening		227040000133	115060001128	E gene
Individual Screening		227040000133	115060001632	E gene
Individual Screening		227040000133	115060001301	E gene
Individual Screening		227040000133	115060001320	E gene
Individual Screening	35.72	227040000133	115060001457	E gene
Individual Screening		227040000133	115060001465	E gene
Individual Screening		227040000133	119060000782	E gene
Individual Screening		227040000133	115060001185	E gene
Individual Screening		227040000133	115060001784	E gene
Individual Screening		227040000133	115060001327	E gene
Individual Screening		227040000133	115060001588	E gene
Individual Screening		227040000133	115060001483	E gene
Individual Screening		227040000133	119060000617	E gene
Pool	26.44	227040000059	227040000059	E gene
Individual Screening		227040000059	116060000988	E gene
Individual Screening		227040000059	116060001355	E gene
Individual Screening		227040000059	116060000967	E gene
Individual Screening		227040000059	116060000984	E gene
Individual Screening		227040000059	116060001317	E gene
Individual Screening		227040000059	116060001311	E gene
Individual Screening	24.72	227040000059	116060001352	E gene
Pool	20.36	227040000046	227040000046	E gene
Individual Screening		227040000046	122060000772	E gene
Individual Screening		227040000046	122060000911	E gene
Individual Screening		227040000046	122060000936	E gene
Individual Screening		227040000046	122060000991	E gene
Individual Screening		227040000046	122060001064	E gene
Individual Screening	17.32	227040000046	122060001093	E gene
Individual Screening		227040000046	122060001158	E gene
Individual Screening		227040000046	122060001285	E gene
Individual Screening		227040000046	122060001350	E gene
Individual Screening		227040000046	122060001374	E gene
Individual Screening		227040000046	122060001395	E gene
Individual Screening		227040000046	122060001518	E gene
Individual Screening		227040000046	122060001607	E gene
Individual Screening		227040000046	122060001697	E gene
Individual Screening		227040000046	122060001701	E gene
Individual Screening		227040000046	122060001742	E gene
Pool	21.65	227040000108	227040000108	E gene
Individual Screening	19.43	227040000108	116060000822	E gene
Individual Screening	17.27	227040000108	116060000529	E gene
Individual Screening		227040000108	116060000469	E gene
Individual Screening		227040000108	116060000464	E gene
Individual Screening		227040000108	116060000448	E gene
Individual Screening		227040000108	116060000493	E gene
Individual Screening		227040000108	116060000682	E gene
Individual Screening		227040000108	116060000779	E gene
Individual Screening		227040000108	116060000618	E gene
Individual Screening		227040000108	116060000784	E gene
Individual Screening		227040000108	116060000617	E gene
Individual Screening		227040000108	116060000633	E gene
Individual Screening		227040000108	116060000457	E gene
Individual Screening		227040000108	116060000621	E gene
Individual Screening		227040000108	116060000764	E gene
Individual Screening		227040000108	116060000634	E gene
Pool	28.99	204050000115	204050000115	E gene
Individual Screening		204050000115	123060001372	E gene
Individual Screening		204050000115	123060001403	E gene
Individual Screening		204050000115	123060001425	E gene
Individual Screening		204050000115	123060001487	E gene
Individual Screening		204050000115	123060001507	E gene
Individual Screening	25.29	204050000115	123060001560	E gene
Individual Screening		204050000115	123060001591	E gene
Individual Screening		204050000115	123060001613	E gene
Individual Screening		204050000115	123060001718	E gene
Individual Screening		204050000115	123060001786	E gene
Individual Screening		204050000115	123060001821	E gene
Individual Screening		204050000115	123060001850	E gene
Individual Screening		204050000115	123060001869	E gene
Individual Screening		204050000115	123060001878	E gene
Individual Screening		204050000115	123060001897	E gene
Individual Screening		204050000115	123060001937	E gene
Pool	23.46	204050000185	204050000185	E gene
Individual Screening		204050000185	123060000919	E gene
Individual Screening		204050000185	123060000936	E gene
Individual Screening		204050000185	123060000946	E gene
Individual Screening		204050000185	123060000981	E gene
Individual Screening		204050000185	123060001064	E gene
Individual Screening		204050000185	123060001073	E gene
Individual Screening		204050000185	123060001118	E gene
Individual Screening		204050000185	123060001141	E gene
Individual Screening		204050000185	123060001181	E gene
Individual Screening		204050000185	123060001187	E gene
Individual Screening		204050000185	123060001308	E gene
Individual Screening		204050000185	123060001334	E gene
Individual Screening		204050000185	123060001369	E gene
Individual Screening		204050000185	123060001378	E gene
Individual Screening	28.18	204050000185	123060001642	E gene
Individual Screening		204050000185	123060001856	E gene
Pool	25.93	227040000125	227040000125	E gene
Individual Screening		227040000125	123060001564	E gene
Individual Screening		227040000125	123060001601	E gene
Individual Screening		227040000125	123060001617	E gene
Individual Screening		227040000125	123060001666	E gene
Individual Screening		227040000125	123060001671	E gene
Individual Screening		227040000125	123060001693	E gene
Individual Screening		227040000125	123060001700	E gene
Individual Screening		227040000125	123060001759	E gene
Individual Screening		227040000125	123060001819	E gene
Individual Screening		227040000125	123060001822	E gene
Individual Screening		227040000125	123060001838	E gene
Individual Screening		227040000125	123060001858	E gene
Individual Screening		227040000125	123060001885	E gene
Individual Screening	19.66	227040000125	123060001898	E gene
Individual Screening		227040000125	123060001903	E gene
Individual Screening		227040000125	123060001914	E gene
Pool	27.96	204050000080	204050000080	E gene
Individual Screening		204050000080	123060000924	E gene
Individual Screening		204050000080	123060001029	E gene
Individual Screening	24.57	204050000080	123060000979	E gene
Individual Screening		204050000080	123060000992	E gene
Individual Screening		204050000080	123060001054	E gene
Individual Screening		204050000080	123060001217	E gene
Individual Screening		204050000080	123060000977	E gene
Individual Screening		204050000080	123060001093	E gene
Individual Screening		204050000080	123060000923	E gene
Individual Screening		204050000080	123060001433	E gene
Individual Screening		204050000080	123060001100	E gene
Individual Screening		204050000080	123060001265	E gene
Individual Screening		204050000080	123060000997	E gene
Individual Screening		204050000080	123060001015	E gene
Individual Screening		204050000080	123060000905	E gene
Individual Screening		204050000080	123060001498	E gene
Pool	37.19	224040000084	224040000084	E gene
Individual Screening		224040000084	123060001332	E gene
Individual Screening	30.08	224040000084	123060001553	E gene
Individual Screening		224040000084	123060001411	E gene
Individual Screening		224040000084	123060001687	E gene
Individual Screening		224040000084	123060001408	E gene
Individual Screening		224040000084	123060001358	E gene
Individual Screening		224040000084	123060001588	E gene
Individual Screening		224040000084	123060001432	E gene
Individual Screening		224040000084	123060001443	E gene
Individual Screening		224040000084	123060001702	E gene
Individual Screening		224040000084	123060001384	E gene
Individual Screening		224040000084	123060001566	E gene
Individual Screening		224040000084	123060001532	E gene
Individual Screening		224040000084	123060001379	E gene
Individual Screening		224040000084	123060001737	E gene
Individual Screening		224040000084	123060001184	E gene
Pool	31.73	227040000169	227040000169	E gene
Individual Screening		227040000169	123060001892	E gene
Individual Screening		227040000169	123060001664	E gene
Individual Screening		227040000169	123060001940	E gene
Individual Screening		227040000169	123060001561	E gene
Individual Screening		227040000169	123060001610	E gene
Individual Screening		227040000169	122060001179	E gene
Individual Screening		227040000169	123060001549	E gene
Individual Screening		227040000169	123060001996	E gene
Individual Screening		227040000169	123060001674	E gene
Individual Screening	28.61	227040000169	123060001980	E gene
Individual Screening		227040000169	123060001727	E gene
Individual Screening		227040000169	123060001733	E gene
Individual Screening		227040000169	123060001546	E gene
Individual Screening		227040000169	123060001592	E gene
Individual Screening		227040000169	123060001712	E gene
Pool	34.46	216040000048	216040000048	E gene
Individual Screening	36.53	216040000048	115060000034	E gene
Individual Screening		216040000048	115060000446	E gene
Individual Screening		216040000048	115060000481	E gene
Individual Screening		216040000048	115060000498	E gene
Individual Screening		216040000048	115060000646	E gene
Pool	29.53	216040000102	216040000102	E gene
Individual Screening		216040000102	115060000175	E gene
Individual Screening		216040000102	115060000743	E gene
Individual Screening		216040000102	115060000802	E gene
Individual Screening		216040000102	115060000836	E gene
Individual Screening		216040000102	115060000845	E gene
Individual Screening		216040000102	115060000848	E gene
Individual Screening	33.93	216040000102	115060000868	E gene
Individual Screening		216040000102	115060000890	E gene
Individual Screening		216040000102	115060000927	E gene
Individual Screening		216040000102	115060000940	E gene
Individual Screening	33.03	216040000102	115060000949	E gene
Individual Screening		216040000102	115060000966	E gene
Individual Screening		216040000102	115060000969	E gene
Individual Screening	29.37	216040000102	115060000983	E gene
Individual Screening		216040000102	115060000988	E gene
Pool	28.68	227040000167	227040000167	E gene
Individual Screening		227040000167	115060001009	E gene
Individual Screening		227040000167	115060001021	E gene
Individual Screening		227040000167	115060001102	E gene
Individual Screening		227040000167	115060001106	E gene
Individual Screening		227040000167	115060001116	E gene
Individual Screening		227040000167	115060001213	E gene
Individual Screening		227040000167	115060001216	E gene
Individual Screening	22.23	227040000167	115060001230	E gene
Individual Screening		227040000167	115060001233	E gene
Individual Screening		227040000167	115060001254	E gene
Individual Screening		227040000167	115060001279	E gene
Individual Screening		227040000167	115060001286	E gene
Individual Screening		227040000167	115060001292	E gene
Individual Screening		227040000167	115060001296	E gene
Individual Screening		227040000167	115060001609	E gene
Pool	26.86	226060000088	226060000088	E gene
Individual Screening		226060000088	124060000538	E gene
Individual Screening		226060000088	124060000548	E gene
Individual Screening		226060000088	124060000735	E gene
Individual Screening		226060000088	124060000751	E gene
Individual Screening		226060000088	124060000766	E gene
Individual Screening		226060000088	124060000769	E gene
Individual Screening		226060000088	124060000800	E gene
Individual Screening		226060000088	124060000801	E gene
Individual Screening		226060000088	124060000838	E gene
Individual Screening		226060000088	124060000843	E gene
Individual Screening		226060000088	124060000851	E gene
Individual Screening		226060000088	124060000874	E gene
Individual Screening	30.99	226060000088	124060000945	E gene
Individual Screening		226060000088	124060000968	E gene
Individual Screening		226060000088	124060000985	E gene
Individual Screening		226060000088	124060000991	E gene
Pool	20.51	227040000073	227040000073	E gene
Individual Screening		227040000073	123060000208	E gene
Individual Screening	18.22	227040000073	123060000219	E gene
Individual Screening		227040000073	123060000233	E gene
Individual Screening		227040000073	123060000243	E gene
Individual Screening		227040000073	123060000246	E gene
Individual Screening		227040000073	123060000286	E gene
Individual Screening		227040000073	123060000330	E gene
Individual Screening		227040000073	123060000390	E gene
Individual Screening		227040000073	123060000434	E gene
Individual Screening		227040000073	123060000479	E gene
Individual Screening	36.4	227040000073	123060000520	E gene
Individual Screening		227040000073	123060000574	E gene
Individual Screening		227040000073	123060000677	E gene
Individual Screening		227040000073	123060000773	E gene
Individual Screening		227040000073	123060000838	E gene
Individual Screening		227040000073	123060001966	E gene
Pool	37.38	204050000109	204050000109	E gene
Individual Screening		204050000109	123060000026	E gene
Individual Screening		204050000109	123060000050	E gene
Individual Screening		204050000109	123060000056	E gene
Individual Screening		204050000109	123060000109	E gene
Individual Screening		204050000109	123060000112	E gene
Individual Screening		204050000109	123060000170	E gene
Individual Screening		204050000109	123060000241	E gene
Individual Screening		204050000109	123060000249	E gene
Individual Screening		204050000109	123060000263	E gene
Individual Screening		204050000109	123060000267	E gene
Individual Screening		204050000109	123060000272	E gene
Individual Screening		204050000109	123060000293	E gene
Individual Screening		204050000109	123060000334	E gene
Individual Screening	36.65	204050000109	123060000352	E gene
Individual Screening	33.87	204050000109	123060000393	E gene
Individual Screening		204050000109	123060000512	E gene
Pool	31.84	205050000019	205050000019	E gene
Individual Screening		205050000019	123060000064	E gene
Individual Screening		205050000019	123060000073	E gene
Individual Screening		205050000019	123060000146	E gene
Individual Screening		205050000019	123060000171	E gene
Individual Screening		205050000019	123060000176	E gene
Individual Screening		205050000019	123060000244	E gene
Individual Screening		205050000019	123060000260	E gene
Individual Screening		205050000019	123060000278	E gene
Individual Screening		205050000019	123060000326	E gene
Individual Screening		205050000019	123060000355	E gene
Individual Screening	27.12	205050000019	123060000371	E gene
Individual Screening		205050000019	123060000695	E gene
Individual Screening		205050000019	123060000816	E gene
Pool	24.69	222040000060	222040000060	E gene
Individual Screening		222040000060	113050000205	E gene
Individual Screening		222040000060	113050000209	E gene
Individual Screening		222040000060	113050000215	E gene
Individual Screening		222040000060	113050000233	E gene
Individual Screening		222040000060	113050000270	E gene
Individual Screening		222040000060	113050000271	E gene
Individual Screening		222040000060	113050000274	E gene
Individual Screening	30.37	222040000060	113050000275	E gene
Individual Screening		222040000060	113050000283	E gene
Individual Screening		222040000060	113050000284	E gene
Individual Screening		222040000060	113050000293	E gene
Individual Screening		222040000060	113050000298	E gene
Individual Screening		222040000060	113050000371	E gene
Individual Screening		222040000060	113050000387	E gene
Individual Screening	19.95	222040000060	115060001325	E gene
Individual Screening		222040000060	115060001390	E gene
Pool	25.88	224040000001	224040000001	E gene
Individual Screening		224040000001	123060000456	E gene
Individual Screening		224040000001	123060000209	E gene
Individual Screening		224040000001	123060000787	E gene
Individual Screening		224040000001	123060000164	E gene
Individual Screening		224040000001	123060000282	E gene
Individual Screening		224040000001	123060000489	E gene
Individual Screening		224040000001	123060000465	E gene
Individual Screening		224040000001	123060000883	E gene
Individual Screening		224040000001	123060000700	E gene
Individual Screening		224040000001	123060000545	E gene
Individual Screening		224040000001	123060000060	E gene
Individual Screening	19.95	224040000001	123060000110	E gene
Individual Screening		224040000001	123060000595	E gene
Individual Screening		224040000001	123060000150	E gene
Individual Screening		224040000001	123060000306	E gene
Individual Screening		224040000001	123060000492	E gene
Pool	25.02	227040000193	227040000193	E gene
Individual Screening		227040000193	123060000347	E gene
Individual Screening		227040000193	123060000853	E gene
Individual Screening		227040000193	123060000004	E gene
Individual Screening		227040000193	123060000045	E gene
Individual Screening		227040000193	123060000543	E gene
Individual Screening		227040000193	123060000238	E gene
Individual Screening		227040000193	123060000304	E gene
Individual Screening		227040000193	123060000262	E gene
Individual Screening	21.12	227040000193	123060000245	E gene
Individual Screening		227040000193	123060000357	E gene
Individual Screening		227040000193	123060000292	E gene
Individual Screening		227040000193	123060000118	E gene
Individual Screening		227040000193	123060000165	E gene
Individual Screening		227040000193	123060000310	E gene
Individual Screening		227040000193	123060000111	E gene
Individual Screening		227040000193	123060000160	E gene
Pool	36.03	226060000004	226060000004	E gene
Individual Screening		226060000004	123060001105	E gene
Individual Screening		226060000004	124060001229	E gene
Individual Screening		226060000004	124060001281	E gene
Individual Screening		226060000004	124060001321	E gene
Individual Screening		226060000004	124060001326	E gene
Individual Screening		226060000004	124060001328	E gene
Individual Screening		226060000004	124060001340	E gene
Individual Screening		226060000004	124060001358	E gene
Individual Screening	33.94	226060000004	124060001360	E gene
Individual Screening		226060000004	124060001379	E gene
Individual Screening		226060000004	124060001405	E gene
Individual Screening		226060000004	124060001425	E gene
Individual Screening		226060000004	124060001800	E gene
Individual Screening		226060000004	124060001928	E gene
Individual Screening		226060000004	124060001956	E gene
Pool	34.15	226060000063	226060000063	E gene
Individual Screening		226060000063	124060001037	E gene
Individual Screening		226060000063	124060001042	E gene
Individual Screening		226060000063	124060001044	E gene
Individual Screening		226060000063	124060001049	E gene
Individual Screening		226060000063	124060001050	E gene
Individual Screening		226060000063	124060001067	E gene
Individual Screening		226060000063	124060001068	E gene
Individual Screening		226060000063	124060001198	E gene
Individual Screening		226060000063	124060001251	E gene
Individual Screening		226060000063	124060001263	E gene
Individual Screening	25.28	226060000063	124060001431	E gene
Individual Screening		226060000063	124060001637	E gene
Pool	33.14	226060000103	226060000103	E gene
Individual Screening		226060000103	124060000588	E gene
Individual Screening		226060000103	124060000615	E gene
Individual Screening		226060000103	124060000734	E gene
Individual Screening		226060000103	124060000758	E gene
Individual Screening		226060000103	124060000811	E gene
Individual Screening		226060000103	124060000842	E gene
Individual Screening		226060000103	124060000909	E gene
Individual Screening		226060000103	124060000915	E gene
Individual Screening		226060000103	124060000921	E gene
Individual Screening		226060000103	124060000932	E gene
Individual Screening		226060000103	124060000950	E gene
Individual Screening	29.8	226060000103	124060001363	E gene
Individual Screening		226060000103	124060001503	E gene
Individual Screening		226060000103	124060001675	E gene
Individual Screening		226060000103	124060001867	E gene
Pool	23.25	226060000024	226060000024	E gene
Individual Screening		226060000024	125060001723	E gene
Individual Screening		226060000024	125060001606	E gene
Individual Screening		226060000024	125060001579	E gene
Individual Screening	20.43	226060000024	125060001984	E gene
Individual Screening		226060000024	125060001879	E gene
Individual Screening	40	226060000024	125060001495	E gene
Individual Screening		226060000024	124060001276	E gene
Individual Screening		226060000024	125060001960	E gene
Individual Screening		226060000024	125060001680	E gene
Individual Screening		226060000024	125060001895	E gene
Individual Screening		226060000024	124060001192	E gene
Individual Screening		226060000024	125060001038	E gene
Individual Screening		226060000024	124060001142	E gene
Individual Screening		226060000024	124060001162	E gene
Individual Screening		226060000024	125060001720	E gene
Individual Screening		226060000024	125060001686	E gene
Pool	21.43	226060000072	226060000072	E gene
Individual Screening		125060001019	125060001019	E gene
Individual Screening		226060000072	125060001046	E gene
Individual Screening		226060000072	125060001051	E gene
Individual Screening		226060000072	125060001056	E gene
Individual Screening	34.34	226060000072	125060001077	E gene
Individual Screening		226060000072	125060001088	E gene
Individual Screening		226060000072	125060001521	E gene
Individual Screening		226060000072	125060001564	E gene
Individual Screening		226060000072	125060001567	E gene
Individual Screening		226060000072	125060001622	E gene
Individual Screening		226060000072	125060001737	E gene
Individual Screening	17.54	226060000072	125060001776	E gene
Individual Screening		226060000072	125060001791	E gene
Individual Screening		226060000072	125060001844	E gene
Individual Screening		226060000072	125060001874	E gene
Individual Screening		226060000072	125060001889	E gene
Pool	35.33	226060000089	226060000089	E gene
Individual Screening		226060000089	122060001483	E gene
Individual Screening		226060000089	124060001162	E gene
Individual Screening		226060000089	125060001101	E gene
Individual Screening		226060000089	125060001421	E gene
Individual Screening		226060000089	125060001448	E gene
Individual Screening		226060000089	125060001449	E gene
Individual Screening		226060000089	125060001450	E gene
Individual Screening		226060000089	125060001604	E gene
Individual Screening		226060000089	125060001696	E gene
Individual Screening		226060000089	125060001701	E gene
Individual Screening		226060000089	125060001720	E gene
Individual Screening		226060000089	125060001733	E gene
Individual Screening		226060000089	125060001751	E gene
Individual Screening	37.11	226060000089	125060001759	E gene
Individual Screening		226060000089	125060001760	E gene
Individual Screening		226060000089	125060001975	E gene
Individual Screening		226060000089	125060001976	E gene
Pool	23.14	226060000104	226060000104	E gene
Individual Screening		226060000104	122060001485	E gene
Individual Screening	36.6	226060000104	125060001451	E gene
Individual Screening		226060000104	125060001454	E gene
Individual Screening		226060000104	125060001458	E gene
Individual Screening		226060000104	125060001459	E gene
Individual Screening		226060000104	125060001502	E gene
Individual Screening		226060000104	125060001525	E gene
Individual Screening		226060000104	125060001666	E gene
Individual Screening		226060000104	125060001786	E gene
Individual Screening		226060000104	125060001819	E gene
Individual Screening		226060000104	125060001846	E gene
Individual Screening		226060000104	125060001892	E gene
Individual Screening	19.36	226060000104	125060001897	E gene
Individual Screening		226060000104	125060001915	E gene
Individual Screening		226060000104	125060001935	E gene
Individual Screening		226060000104	125060001990	E gene
Pool	22.38	226060000143	226060000143	E gene
Individual Screening		226060000143	125060001006	E gene
Individual Screening		226060000143	125060001010	E gene
Individual Screening		226060000143	125060001037	E gene
Individual Screening		226060000143	125060001059	E gene
Individual Screening		226060000143	125060001109	E gene
Individual Screening		226060000143	125060001116	E gene
Individual Screening	20.89	226060000143	125060001490	E gene
Individual Screening		226060000143	125060001507	E gene
Individual Screening		226060000143	125060001527	E gene
Individual Screening		226060000143	125060001550	E gene
Individual Screening		226060000143	125060001581	E gene
Individual Screening		226060000143	125060001705	E gene
Individual Screening		226060000143	125060001761	E gene
Individual Screening		226060000143	125060001764	E gene
Individual Screening		226060000143	125060001869	E gene
Individual Screening		226060000143	125060001902	E gene
Pool	30.11	226060000152	226060000152	E gene
Individual Screening		226060000152	125060001013	E gene
Individual Screening	24.37	226060000152	125060001015	E gene
Individual Screening		226060000152	125060001023	E gene
Individual Screening		226060000152	125060001409	E gene
Individual Screening		226060000152	125060001432	E gene
Individual Screening		226060000152	125060001446	E gene
Individual Screening		226060000152	125060001580	E gene
Individual Screening		226060000152	125060001589	E gene
Individual Screening		226060000152	125060001614	E gene
Individual Screening		226060000152	125060001631	E gene
Individual Screening		226060000152	125060001654	E gene
Individual Screening		226060000152	125060001763	E gene
Individual Screening		226060000152	125060001775	E gene
Individual Screening	30.27	226060000152	125060001815	E gene
Individual Screening		226060000152	125060001940	E gene
Individual Screening		226060000152	125060001992	E gene
Pool	25.36	226060000176	226060000176	E gene
Individual Screening		226060000176	124060001194	E gene
Individual Screening	22.78	226060000176	124060001915	E gene
Individual Screening		226060000176	125060001467	E gene
Individual Screening		226060000176	125060001489	E gene
Individual Screening		226060000176	125060001575	E gene
Individual Screening		226060000176	125060001595	E gene
Individual Screening		226060000176	125060001634	E gene
Individual Screening		226060000176	125060001645	E gene
Individual Screening		226060000176	125060001681	E gene
Individual Screening	31.9	226060000176	125060001788	E gene
Individual Screening		226060000176	125060001797	E gene
Individual Screening		226060000176	125060001805	E gene
Individual Screening		226060000176	125060001826	E gene
Individual Screening		226060000176	125060001834	E gene
Individual Screening		226060000176	125060001848	E gene
Individual Screening		226060000176	125060001858	E gene
Pool	18.09	226060000185	226060000185	E gene
Individual Screening	25.77	226060000185	125060001406	E gene
Individual Screening		226060000185	125060001413	E gene
Individual Screening	22.59	226060000185	125060001477	E gene
Individual Screening		226060000185	125060001482	E gene
Individual Screening		226060000185	125060001536	E gene
Individual Screening		226060000185	125060001539	E gene
Individual Screening		226060000185	125060001552	E gene
Individual Screening		226060000185	125060001553	E gene
Individual Screening		226060000185	125060001572	E gene
Individual Screening		226060000185	125060001625	E gene
Individual Screening		226060000185	125060001667	E gene
Individual Screening		226060000185	125060001683	E gene
Individual Screening		226060000185	125060001736	E gene
Individual Screening		226060000185	125060001918	E gene
Individual Screening		226060000185	125060001939	E gene
Individual Screening		226060000185	125060001978	E gene
Pool	21.87	226060000055	226060000055	E gene
Individual Screening		226060000055	125060000059	E gene
Individual Screening		226060000055	125060000097	E gene
Individual Screening		226060000055	125060000114	E gene
Individual Screening		226060000055	125060000118	E gene
Individual Screening		226060000055	125060000136	E gene
Individual Screening		226060000055	125060000157	E gene
Individual Screening		226060000055	125060000194	E gene
Individual Screening	20.37	226060000055	125060000258	E gene
Individual Screening		226060000055	125060000333	E gene
Individual Screening		226060000055	125060000430	E gene
Individual Screening		226060000055	125060000440	E gene
Individual Screening		226060000055	125060000448	E gene
Individual Screening		226060000055	125060000537	E gene
Individual Screening		226060000055	125060000540	E gene
Individual Screening		226060000055	125060000673	E gene
Individual Screening		226060000055	125060000965	E gene
Pool	33.51	226060000067	226060000067	E gene
Individual Screening		226060000067	125060000704	E gene
Individual Screening		226060000067	125060000709	E gene
Individual Screening		226060000067	125060000903	E gene
Individual Screening		226060000067	125060000996	E gene
Individual Screening		226060000067	125060001000	E gene
Individual Screening	28.98	226060000067	125060001044	E gene
Individual Screening		226060000067	125060001050	E gene
Individual Screening		226060000067	125060001087	E gene
Individual Screening		226060000067	125060001130	E gene
Individual Screening		226060000067	125060001226	E gene
Individual Screening		226060000067	125060001230	E gene
Individual Screening		226060000067	125060001291	E gene
Individual Screening		226060000067	125060001336	E gene
Individual Screening		226060000067	125060001376	E gene
Individual Screening		226060000067	125060001750	E gene
Individual Screening		226060000067	125060001793	E gene
Pool	26.75	226060000097	226060000097	E gene
Individual Screening		226060000097	125060000014	E gene
Individual Screening		226060000097	125060000017	E gene
Individual Screening		226060000097	125060000066	E gene
Individual Screening	35.34	226060000097	125060000074	E gene
Individual Screening	23.42	226060000097	125060000186	E gene
Individual Screening		226060000097	125060000290	E gene
Individual Screening		226060000097	125060000294	E gene
Individual Screening		226060000097	125060000363	E gene
Individual Screening		226060000097	125060000485	E gene
Individual Screening		226060000097	125060000545	E gene
Individual Screening		226060000097	125060000617	E gene
Individual Screening		226060000097	125060000790	E gene
Individual Screening		226060000097	125060000808	E gene
Pool	33.14	226060000146	226060000146	E gene
Individual Screening		226060000146	125060000533	E gene
Individual Screening		226060000146	125060000662	E gene
Individual Screening		226060000146	125060000686	E gene
Individual Screening		226060000146	125060000717	E gene
Individual Screening		226060000146	125060000729	E gene
Individual Screening		226060000146	125060000794	E gene
Individual Screening	30.75	226060000146	125060000823	E gene
Individual Screening		226060000146	125060000828	E gene
Individual Screening		226060000146	125060000836	E gene
Individual Screening		226060000146	125060000840	E gene
Individual Screening		226060000146	125060000847	E gene
Individual Screening		226060000146	125060000850	E gene
Individual Screening		226060000146	125060000872	E gene
Individual Screening		226060000146	125060000889	E gene
Individual Screening		226060000146	125060000890	E gene
Individual Screening		226060000146	125060000925	E gene
Pool	24.75	226060000196	226060000196	E gene
Individual Screening		226060000196	125060000069	E gene
Individual Screening		226060000196	125060000086	E gene
Individual Screening		226060000196	125060000103	E gene
Individual Screening		226060000196	125060000174	E gene
Individual Screening		226060000196	125060000187	E gene
Individual Screening		226060000196	125060000189	E gene
Individual Screening		226060000196	125060000197	E gene
Individual Screening		226060000196	125060000204	E gene
Individual Screening		226060000196	125060000235	E gene
Individual Screening		226060000196	125060000368	E gene
Individual Screening		226060000196	125060000575	E gene
Individual Screening	21.66	226060000196	125060000849	E gene
Individual Screening		226060000196	125060000868	E gene
Individual Screening		226060000196	125060000905	E gene
Individual Screening		226060000196	125060000947	E gene
Individual Screening		226060000196	125060000950	E gene
Pool	26.59	226060000016	226060000016	E gene
Individual Screening	29.1	226060000016	126060000088	E gene
Individual Screening		226060000016	126060000104	E gene
Individual Screening		226060000016	126060000111	E gene
Individual Screening		226060000016	126060000123	E gene
Individual Screening		226060000016	126060000129	E gene
Individual Screening		226060000016	126060000134	E gene
Individual Screening		226060000016	126060000174	E gene
Individual Screening		226060000016	126060000177	E gene
Individual Screening		226060000016	126060000184	E gene
Individual Screening		226060000016	126060000191	E gene
Individual Screening		226060000016	126060000204	E gene
Individual Screening		226060000016	126060000209	E gene
Individual Screening		226060000016	126060000215	E gene
Individual Screening		226060000016	126060000231	E gene
Individual Screening		226060000016	126060000367	E gene
Individual Screening		226060000016	126060000389	E gene
Pool	28.36	226060000039	226060000039	E gene
Individual Screening		226060000039	117070000639	E gene
Individual Screening		226060000039	125060000026	E gene
Individual Screening		226060000039	125060000049	E gene
Individual Screening		226060000039	125060000077	E gene
Individual Screening		226060000039	125060000082	E gene
Individual Screening		226060000039	125060000140	E gene
Individual Screening		226060000039	125060000171	E gene
Individual Screening		226060000039	125060000214	E gene
Individual Screening		226060000039	125060000219	E gene
Individual Screening	29.64	226060000039	125060000407	E gene
Individual Screening		226060000039	125060000437	E gene
Individual Screening		226060000039	125060000531	E gene
Individual Screening		226060000039	125060000635	E gene
Individual Screening		226060000039	125060000791	E gene
Individual Screening		226060000039	125060000926	E gene
Individual Screening		226060000039	125060000946	E gene
Pool	29.86	226060000129	226060000129	E gene
Individual Screening		226060000129	124060000067	E gene
Individual Screening		226060000129	124060000195	E gene
Individual Screening		226060000129	124060000213	E gene
Individual Screening		226060000129	124060000219	E gene
Individual Screening		226060000129	124060000264	E gene
Individual Screening		226060000129	124060000313	E gene
Individual Screening		226060000129	124060000388	E gene
Individual Screening		226060000129	124060000467	E gene
Individual Screening		226060000129	126060000072	E gene
Individual Screening		226060000129	126060000179	E gene
Individual Screening		226060000129	126060000196	E gene
Individual Screening		226060000129	126060000198	E gene
Individual Screening		226060000129	126060000202	E gene
Individual Screening		226060000129	126060000229	E gene
Individual Screening	26.01	226060000129	126060000245	E gene
Pool	20.3	226060000006	226060000006	E gene
Individual Screening		226060000006	124060000006	E gene
Individual Screening	38.39	226060000006	124060000034	E gene
Individual Screening		226060000006	124060000114	E gene
Individual Screening		226060000006	124060000386	E gene
Individual Screening		226060000006	124060000395	E gene
Individual Screening		226060000006	124060000688	E gene
Individual Screening		226060000006	125060000009	E gene
Individual Screening		226060000006	125060000015	E gene
Individual Screening		226060000006	125060000021	E gene
Individual Screening		226060000006	125060000025	E gene
Individual Screening		226060000006	125060000102	E gene
Individual Screening		226060000006	125060000119	E gene
Individual Screening		226060000006	125060000182	E gene
Individual Screening	19.74	226060000006	125060000251	E gene
Individual Screening		226060000006	125060000335	E gene
Individual Screening		226060000006	125060000573	E gene
Pool	22.74	217070000067	217070000067	E gene
Individual Screening		217070000067	117070000166	E gene
Individual Screening		217070000067	117070000232	E gene
Individual Screening	23.33	217070000067	117070000254	E gene
Individual Screening		217070000067	117070000495	E gene
Individual Screening		217070000067	117070000537	E gene
Individual Screening		217070000067	117070000605	E gene
Individual Screening		217070000067	117070000616	E gene
Individual Screening		217070000067	117070000653	E gene
Individual Screening		217070000067	117070000749	E gene
Individual Screening		217070000067	117070000777	E gene
Individual Screening		217070000067	117070000817	E gene
Individual Screening		217070000067	117070000862	E gene
Individual Screening		217070000067	117070000873	E gene
Individual Screening		217070000067	117070000911	E gene
Individual Screening		217070000067	117070000967	E gene
Pool	29.17	216070000448	216070000448	E gene
Individual Screening		216070000448	120070000145	E gene
Individual Screening		216070000448	120070000172	E gene
Individual Screening	28.89	216070000448	120070000204	E gene
Individual Screening		216070000448	120070000232	E gene
Individual Screening		216070000448	120070000240	E gene
Individual Screening		216070000448	120070000258	E gene
Individual Screening		216070000448	120070000276	E gene
Individual Screening		216070000448	120070000287	E gene
Individual Screening		216070000448	120070000296	E gene
Individual Screening		216070000448	120070000314	E gene
Individual Screening		216070000448	120070000317	E gene
Individual Screening		216070000448	120070000560	E gene
Individual Screening		216070000448	120070000729	E gene
Individual Screening		216070000448	120070000788	E gene
Individual Screening		216070000448	120070000897	E gene
Individual Screening		216070000448	120070000911	E gene
Pool	31.1	217070000112	217070000112	E gene
Individual Screening		217070000112	117070000217	E gene
Individual Screening		217070000112	117070000502	E gene
Individual Screening		217070000112	117070000510	E gene
Individual Screening		217070000112	117070000553	E gene
Individual Screening		217070000112	117070000554	E gene
Individual Screening		217070000112	117070000582	E gene
Individual Screening		217070000112	117070000598	E gene
Individual Screening	21.58	217070000112	117070000842	E gene
Individual Screening		217070000112	117070000859	E gene
Individual Screening		217070000112	117070000875	E gene
Individual Screening		217070000112	117070000880	E gene
Individual Screening		217070000112	117070000884	E gene
Individual Screening		217070000112	117070000936	E gene
Individual Screening		217070000112	117070000938	E gene
Individual Screening		217070000112	117070000941	E gene
Individual Screening		217070000112	117070000959	E gene
Pool	29.91	216040000025	216040000025	E gene
Individual Screening		216040000025	127040000050	E gene
Individual Screening		216040000025	127040000052	E gene
Individual Screening		216040000025	127040000168	E gene
Individual Screening		216040000025	128040000030	E gene
Individual Screening		216040000025	128040000124	E gene
Individual Screening		216040000025	128040000145	E gene
Individual Screening	24.72	216040000025	128040000170	E gene
Individual Screening		216040000025	128040000180	E gene
Individual Screening		216040000025	130040000033	E gene
Individual Screening		216040000025	130040000054	E gene
Individual Screening		216040000025	130040000099	E gene
Individual Screening		216040000025	130040000342	E gene
Pool	27.76	216040000091	216040000091	E gene
Individual Screening	21.71	216040000091	127040000029	E gene
Individual Screening		216040000091	127040000103	E gene
Individual Screening		216040000091	127040000123	E gene
Individual Screening		216040000091	127040000142	E gene
Individual Screening		216040000091	127040000180	E gene
Individual Screening	31.08	216040000091	128040000080	E gene
Individual Screening		216040000091	128040000095	E gene
Individual Screening		216040000091	128040000115	E gene
Individual Screening		216040000091	128040000121	E gene
Individual Screening		216040000091	128040000161	E gene
Individual Screening		216040000091	128040000163	E gene
Individual Screening		216040000091	128040000172	E gene
Individual Screening		216040000091	130040000037	E gene
Individual Screening		216040000091	130040000049	E gene
Individual Screening		216040000091	130040000121	E gene
Individual Screening		216040000091	130040000333	E gene
Pool	30.74	216070000431	216070000431	E gene
Individual Screening		216070000431	120070000180	E gene
Individual Screening	30.39	216070000431	120070000252	E gene
Individual Screening		216070000431	120070000356	E gene
Individual Screening		216070000431	120070000376	E gene
Individual Screening		216070000431	120070000452	E gene
Individual Screening		216070000431	120070000727	E gene
Individual Screening		216070000431	120070000734	E gene
Individual Screening		216070000431	120070000761	E gene
Individual Screening	21.21	216070000431	120070000765	E gene
Individual Screening		216070000431	120070000784	E gene
Individual Screening		216070000431	120070000876	E gene
Individual Screening		216070000431	120070000924	E gene
Individual Screening		216070000431	120070000978	E gene
Individual Screening		216070000431	120070000991	E gene
Individual Screening	33.77	216070000431	120070000997	E gene
Pool	31.22	216070000449	216070000449	E gene
Individual Screening		216070000449	120070000023	E gene
Individual Screening		216070000449	120070000149	E gene
Individual Screening		216070000449	120070000155	E gene
Individual Screening		216070000449	120070000299	E gene
Individual Screening		216070000449	120070000313	E gene
Individual Screening		216070000449	120070000355	E gene
Individual Screening		216070000449	120070000377	E gene
Individual Screening		216070000449	120070000413	E gene
Individual Screening		216070000449	120070000458	E gene
Individual Screening		216070000449	120070000565	E gene
Individual Screening		216070000449	120070000826	E gene
Individual Screening		216070000449	120070000828	E gene
Individual Screening	24.2	216070000449	120070000874	E gene
Pool	36.89	216070000461	216070000461	E gene
Individual Screening		216070000461	120070000116	E gene
Individual Screening		216070000461	120070000395	E gene
Individual Screening		216070000461	120070000409	E gene
Individual Screening		216070000461	120070000447	E gene
Individual Screening		216070000461	120070000485	E gene
Individual Screening		216070000461	120070000488	E gene
Individual Screening	30.62	216070000461	120070000517	E gene
Individual Screening		216070000461	120070000551	E gene
Individual Screening		216070000461	120070000622	E gene
Individual Screening		216070000461	120070000661	E gene
Individual Screening		216070000461	120070000679	E gene
Individual Screening		216070000461	120070000710	E gene
Individual Screening		216070000461	120070000749	E gene
Individual Screening		216070000461	120070000792	E gene
Individual Screening		216070000461	120070000903	E gene
Individual Screening		216070000461	120070000950	E gene
Pool	30.9	216070000277	216070000277	E gene
Individual Screening		216070000277	121070000314	E gene
Individual Screening		216070000277	121070000420	E gene
Individual Screening	30.5	216070000277	121070000481	E gene
Individual Screening		216070000277	121070000628	E gene
Individual Screening		216070000277	121070000652	E gene
Individual Screening		216070000277	121070000663	E gene
Individual Screening		216070000277	121070000674	E gene
Individual Screening		216070000277	121070000712	E gene
Individual Screening		216070000277	121070000727	E gene
Individual Screening		216070000277	121070000889	E gene
Individual Screening		216070000277	121070000905	E gene
Individual Screening		216070000277	121070000986	E gene
Individual Screening		216070000277	121070001195	E gene
Individual Screening		216070000277	121070001196	E gene
Individual Screening		216070000277	121070001301	E gene
Individual Screening		216070000277	121070001461	E gene
Pool	17.57	216070000402	216070000402	E gene
Individual Screening		216070000402	121070000469	E gene
Individual Screening		216070000402	121070000495	E gene
Individual Screening		216070000402	121070000730	E gene
Individual Screening		216070000402	121070000855	E gene
Individual Screening		216070000402	121070001224	E gene
Individual Screening		216070000402	121070001231	E gene
Individual Screening		216070000402	121070001233	E gene
Individual Screening		216070000402	121070001240	E gene
Individual Screening		216070000402	121070001242	E gene
Individual Screening		216070000402	121070001252	E gene
Individual Screening	23.64	216070000402	121070001277	E gene
Individual Screening		216070000402	121070001305	E gene
Individual Screening		216070000402	121070001593	E gene
Individual Screening		216070000402	121070001622	E gene
Individual Screening		216070000402	121070001676	E gene
Individual Screening		216070000402	121070001677	E gene
Pool	22.86	216070000389	216070000389	E gene
Individual Screening	27.92	216070000389	121070000171	E gene
Individual Screening		216070000389	121070000376	E gene
Individual Screening		216070000389	121070001092	E gene
Individual Screening		216070000389	121070001138	E gene
Individual Screening		216070000389	121070001763	E gene
Individual Screening		216070000389	121070001766	E gene
Individual Screening		216070000389	121070001784	E gene
Individual Screening		216070000389	121070001805	E gene
Individual Screening		216070000389	121070001822	E gene
Individual Screening		216070000389	121070001867	E gene
Individual Screening		216070000389	121070001876	E gene
Individual Screening		216070000389	121070001877	E gene
Individual Screening		216070000389	121070001891	E gene
Individual Screening		216070000389	121070001903	E gene
Individual Screening		216070000389	121070001960	E gene
Individual Screening		216070000389	125060000774	E gene
Pool	23.03	216070000436	216070000436	E gene
Individual Screening		216070000436	121070000414	E gene
Individual Screening		216070000436	121070000423	E gene
Individual Screening		216070000436	121070000431	E gene
Individual Screening		216070000436	121070000437	E gene
Individual Screening		216070000436	121070000478	E gene
Individual Screening		216070000436	121070000493	E gene
Individual Screening		216070000436	121070001121	E gene
Individual Screening		216070000436	121070001310	E gene
Individual Screening	27.88	216070000436	121070001483	E gene
Individual Screening		216070000436	121070001601	E gene
Individual Screening		216070000436	121070001608	E gene
Individual Screening		216070000436	121070001651	E gene
Individual Screening		216070000436	121070001654	E gene
Individual Screening		216070000436	121070001665	E gene
Individual Screening		216070000436	121070001678	E gene
Individual Screening		216070000436	121070001895	E gene
Pool	30.53	217070000185	217070000185	E gene
Individual Screening		217070000185	117070000063	E gene
Individual Screening	37.74	217070000185	117070000101	E gene
Individual Screening		217070000185	117070000156	E gene
Individual Screening		217070000185	117070000260	E gene
Individual Screening		217070000185	117070000297	E gene
Individual Screening		217070000185	117070000321	E gene
Individual Screening		217070000185	117070000490	E gene
Individual Screening		217070000185	117070000525	E gene
Individual Screening	23.91	217070000185	117070000595	E gene
Individual Screening		217070000185	117070000597	E gene
Individual Screening		217070000185	117070000649	E gene
Individual Screening		217070000185	117070000688	E gene
Individual Screening		217070000185	117070000689	E gene
Individual Screening	26.8	217070000185	117070000743	E gene
Individual Screening		217070000185	117070000794	E gene
Individual Screening		217070000185	117070000805	E gene
Pool	29.89	216070000282	216070000282	E gene
Individual Screening		216070000282	121070000676	E gene
Individual Screening		216070000282	121070000679	E gene
Individual Screening		216070000282	121070000681	E gene
Individual Screening		216070000282	121070000684	E gene
Individual Screening		216070000282	121070000687	E gene
Individual Screening		216070000282	121070000732	E gene
Individual Screening		216070000282	121070000803	E gene
Individual Screening	22.55	216070000282	121070000863	E gene
Individual Screening		216070000282	121070000885	E gene
Individual Screening		216070000282	121070000888	E gene
Individual Screening		216070000282	121070001425	E gene
Individual Screening		216070000282	121070001448	E gene
Individual Screening		216070000282	125060000551	E gene
Individual Screening		216070000282	125060000581	E gene
Individual Screening		216070000282	125060000768	E gene
Individual Screening		216070000282	125060000877	E gene
Pool	22.93	216070000359	216070000359	E gene
Individual Screening		216070000359	122070000115	E gene
Individual Screening		216070000359	122070000122	E gene
Individual Screening		216070000359	122070000137	E gene
Individual Screening		216070000359	122070000578	E gene
Individual Screening		216070000359	122070000630	E gene
Individual Screening		216070000359	122070000658	E gene
Individual Screening		216070000359	122070000766	E gene
Individual Screening		216070000359	122070000768	E gene
Individual Screening	26.97	216070000359	122070001208	E gene
Individual Screening		216070000359	122070001421	E gene
Pool	36.37	216070000330	216070000330	E gene
Individual Screening		216070000330	121070000003	E gene
Individual Screening		216070000330	121070000009	E gene
Individual Screening		216070000330	121070000063	E gene
Individual Screening		216070000330	121070000077	E gene
Individual Screening		216070000330	121070000105	E gene
Individual Screening		216070000330	121070000138	E gene
Individual Screening	26.14	216070000330	121070000359	E gene
Individual Screening		216070000330	121070000548	E gene
Individual Screening		216070000330	121070000582	E gene
Individual Screening		216070000330	121070000589	E gene
Individual Screening		216070000330	121070000601	E gene
Individual Screening		216070000330	121070000616	E gene
Individual Screening		216070000330	121070000631	E gene
Individual Screening		216070000330	121070000658	E gene
Individual Screening		216070000330	121070000761	E gene
Individual Screening		216070000330	121070000864	E gene
Pool	31.14	216070000019	216070000019	E gene
Individual Screening	28.85	216070000019	122070000153	E gene
Individual Screening		216070000019	122070000590	E gene
Individual Screening		216070000019	122070000709	E gene
Individual Screening		216070000019	122070000729	E gene
Individual Screening		216070000019	122070001005	E gene
Individual Screening		216070000019	122070001010	E gene
Individual Screening		216070000019	122070001030	E gene
Individual Screening		216070000019	122070001103	E gene
Individual Screening		216070000019	122070001239	E gene
Individual Screening		216070000019	122070001301	E gene
Individual Screening		216070000019	122070001478	E gene
Individual Screening		216070000019	122070001519	E gene
Individual Screening		216070000019	122070001649	E gene
Individual Screening		216070000019	122070001707	E gene
Individual Screening		216070000019	122070001930	E gene
Individual Screening		216070000019	122070001982	E gene
Pool	21.11	216070000041	216070000041	E gene
Individual Screening		216070000041	122070001172	E gene
Individual Screening		216070000041	122070001674	E gene
Individual Screening		216070000041	122070001702	E gene
Individual Screening		216070000041	122070001726	E gene
Individual Screening		216070000041	122070001789	E gene
Individual Screening		216070000041	122070001901	E gene
Individual Screening	15.8	216070000041	122070001935	E gene
Individual Screening		216070000041	122070001990	E gene
Individual Screening		216070000041	122070001997	E gene
Individual Screening		216070000041	122070001998	E gene
Pool	32.23	216070000293	216070000293	E gene
Individual Screening		216070000293	122070000868	E gene
Individual Screening	37.71	216070000293	122070001196	E gene
Individual Screening		216070000293	122070001222	E gene
Individual Screening	24.69	216070000293	122070001240	E gene
Individual Screening		216070000293	122070001266	E gene
Individual Screening		216070000293	122070001493	E gene
Individual Screening		216070000293	122070001512	E gene
Individual Screening		216070000293	122070001552	E gene
Individual Screening		216070000293	122070001562	E gene
Individual Screening		216070000293	122070001575	E gene
Individual Screening		216070000293	122070001597	E gene
Individual Screening		216070000293	122070001600	E gene
Individual Screening		216070000293	122070001646	E gene
Individual Screening		216070000293	122070001719	E gene
Individual Screening		216070000293	122070001724	E gene
Individual Screening		216070000293	122070001921	E gene
Pool	28.92	216070000048	216070000048	E gene
Individual Screening		216070000048	122070001203	E gene
Individual Screening		216070000048	122070001254	E gene
Individual Screening		216070000048	122070001344	E gene
Individual Screening		216070000048	122070001361	E gene
Individual Screening		216070000048	122070001414	E gene
Individual Screening	33.78	216070000048	122070001420	E gene
Individual Screening		216070000048	122070001481	E gene
Individual Screening		216070000048	122070001556	E gene
Individual Screening		216070000048	122070001563	E gene
Individual Screening		216070000048	122070001813	E gene
Pool	21.53	217070000057	217070000057	E gene
Individual Screening	19.84	217070000057	124070001822	E gene
Individual Screening	30.02	217070000057	124070001841	E gene
Individual Screening		217070000057	124070001883	E gene
Individual Screening		217070000057	124070001933	E gene
Individual Screening	34.31	217070000057	124070001950	E gene
Individual Screening		217070000057	124070001955	E gene
Individual Screening		217070000057	124070001957	E gene
Individual Screening		217070000057	124070001979	E gene
Individual Screening		217070000057	124070001997	E gene
Individual Screening		217070000057	124070002007	E gene
Individual Screening		217070000057	124070002009	E gene
Individual Screening		217070000057	124070002014	E gene
Individual Screening		217070000057	124070002028	E gene
Pool	22.38	217070000086	217070000086	E gene
Individual Screening		217070000086	124070001518	E gene
Individual Screening		217070000086	124070001590	E gene
Individual Screening		217070000086	124070001692	E gene
Individual Screening		217070000086	124070001713	E gene
Individual Screening		217070000086	124070001751	E gene
Individual Screening		217070000086	124070001753	E gene
Individual Screening	18.78	217070000086	124070001770	E gene
Individual Screening		217070000086	124070001772	E gene
Individual Screening		217070000086	124070001789	E gene
Individual Screening		217070000086	124070001790	E gene
Individual Screening		217070000086	124070001797	E gene
Individual Screening		217070000086	124070001878	E gene
Individual Screening		217070000086	124070001927	E gene
Individual Screening		217070000086	124070001968	E gene
Individual Screening	21.16	217070000086	124070002068	E gene
Pool	34.71	217070000135	217070000135	E gene
Individual Screening	34.57	217070000135	123070002460	E gene
Individual Screening		217070000135	123070002495	E gene
Individual Screening		217070000135	123070002520	E gene
Individual Screening		217070000135	123070002524	E gene
Individual Screening		217070000135	123070002570	E gene
Individual Screening		217070000135	123070002580	E gene
Individual Screening		217070000135	123070002746	E gene
Individual Screening		217070000135	123070002802	E gene
Individual Screening		217070000135	123070002830	E gene
Individual Screening		217070000135	123070002877	E gene
Individual Screening	35.81	217070000135	123070002949	E gene
Individual Screening		217070000135	124070001946	E gene
Pool	25.64	217070000159	217070000159	E gene
Individual Screening		217070000159	123070002883	E gene
Individual Screening		217070000159	124070001508	E gene
Individual Screening		217070000159	124070001537	E gene
Individual Screening		217070000159	124070001609	E gene
Individual Screening		217070000159	124070001764	E gene
Individual Screening		217070000159	124070001802	E gene
Individual Screening	26.72	217070000159	124070001838	E gene
Individual Screening	22.92	217070000159	124070001848	E gene
Individual Screening		217070000159	124070001861	E gene
Individual Screening		217070000159	124070001942	E gene
Individual Screening		217070000159	124070001971	E gene
Individual Screening		217070000159	124070002000	E gene
Individual Screening		217070000159	124070002052	E gene
Individual Screening		217070000159	124070002057	E gene
Individual Screening		217070000159	124070002081	E gene
Individual Screening		217070000159	124070002089	E gene
Pool	23.86	217070000163	217070000163	E gene
Individual Screening		217070000163	123070002349	E gene
Individual Screening		217070000163	123070002413	E gene
Individual Screening		217070000163	123070002435	E gene
Individual Screening		217070000163	123070002452	E gene
Individual Screening		217070000163	123070002572	E gene
Individual Screening		217070000163	123070002702	E gene
Individual Screening		217070000163	123070002720	E gene
Individual Screening		217070000163	123070002726	E gene
Individual Screening	23	217070000163	123070002733	E gene
Individual Screening		217070000163	123070002755	E gene
Individual Screening		217070000163	123070002764	E gene
Individual Screening		217070000163	123070002810	E gene
Individual Screening		217070000163	123070002864	E gene
Individual Screening		217070000163	123070002898	E gene
Individual Screening		217070000163	123070002926	E gene
Individual Screening	24.52	217070000163	123070002967	E gene
Pool	29.68	217070000202	217070000202	E gene
Individual Screening		217070000202	123070001010	E gene
Individual Screening		217070000202	123070001043	E gene
Individual Screening		217070000202	123070001406	E gene
Individual Screening		217070000202	123070001421	E gene
Individual Screening		217070000202	123070001427	E gene
Individual Screening	32.58	217070000202	123070001430	E gene
Individual Screening		217070000202	123070001433	E gene
Individual Screening		217070000202	123070001459	E gene
Individual Screening	31.76	217070000202	123070001493	E gene
Individual Screening		217070000202	123070001509	E gene
Individual Screening		217070000202	123070001511	E gene
Individual Screening		217070000202	123070001515	E gene
Individual Screening		217070000202	123070001537	E gene
Individual Screening		217070000202	123070001539	E gene
Individual Screening		217070000202	123070001542	E gene
Individual Screening		217070000202	123070001562	E gene
