# Supplementary material for: Swab pooling: A new method for large-scale RT-qPCR screening of SARS-CoV-2 avoiding sample dilution
Source: PLoS One. 2021 Feb 4;16(2):e0246544. doi: 10.1371/journal.pone.0246544 (PMC7861376; doi:10.1371/journal.pone.0246544)
Supplement: S1 Data — (GZ) [file pone.0246544.s001.gz › data/rna_dilutions.tsv]

inoculating_sample	Pool	Individual	gene
Sample 1	30.81	30.73	E gene
Sample 2	24.25	23.34	E gene
Sample 3	25.99	25.88	E gene
Sample 4	35.73	33.32	E gene
Sample 5	21.71	20.06	E gene
Sample 6	30.61	32.54	E gene
Sample 7	22.09	22.05	E gene
Sample 8	33.4	31.78	E gene
Sample 10	25.49	23.49	E gene
Sample 12	25.28	23.68	E gene
Sample 13	35.96	37.9	E gene
Sample 14	24.16	25.85	E gene
Sample 16	25.36	23.64	E gene
Sample 15		36.02	E gene
Sample 11		24.5	E gene
Sample 1	33.48	33.98	RdRp gene
Sample 2	26.6	25.77	RdRp gene
Sample 3	28.5	28.33	RdRp gene
Sample 4	36.56	37.26	RdRp gene
Sample 5	23.52	22.29	RdRp gene
Sample 6	32.18	33.72	RdRp gene
Sample 7	24.24	23.95	RdRp gene
Sample 8	34.91	33.21	RdRp gene
Sample 10	27.76	25.95	RdRp gene
Sample 12	27.58	25.67	RdRp gene
Sample 13	39.15	37.71	RdRp gene
Sample 14	26.44	27.46	RdRp gene
Sample 16	27.64	26.23	RdRp gene
Sample 15		36.39	RdRp gene
Sample 11		26.42	RdRp gene
