# Supplementary material for: Swab pooling: A new method for large-scale RT-qPCR screening of SARS-CoV-2 avoiding sample dilution
Source: PLoS One. 2021 Feb 4;16(2):e0246544. doi: 10.1371/journal.pone.0246544 (PMC7861376; doi:10.1371/journal.pone.0246544)
Supplement: S1 Data — (GZ) [file pone.0246544.s001.gz › output/indivual_mais_log(16).tsv]

assay_type	gene	Cq > 40 (%)
Individual	S gene	13.978494623655912
Individual	E gene	7.894736842105263
Individual	RdRp gene	10.457516339869281
Pool	S gene	0
Pool	E gene	1.4084507042253522
Pool	RdRp gene	0.6622516556291391
