# Supplementary material for: Swab pooling: A new method for large-scale RT-qPCR screening of SARS-CoV-2 avoiding sample dilution
Source: PLoS One. 2021 Feb 4;16(2):e0246544. doi: 10.1371/journal.pone.0246544 (PMC7861376; doi:10.1371/journal.pone.0246544)
Supplement: S1 Data — (GZ) [file pone.0246544.s001.gz › output/important_proportions.tsv]

method	x	n	shape1	shape2	mean	lower	upper	sig	name
bayes	246	19535	247	19290	1.264	1.109	1.422	0.04999998927962368	positivity rate
bayes	94	94	95	1	98.958	96.896	100	0.050000000000000044	sensitivity
bayes	519	519	520	1	99.808	99.426	100	0.04999999999999871	specificity
