# Supplementary material for: Swab pooling: A new method for large-scale RT-qPCR screening of SARS-CoV-2 avoiding sample dilution
Source: PLoS One. 2021 Feb 4;16(2):e0246544. doi: 10.1371/journal.pone.0246544 (PMC7861376; doi:10.1371/journal.pone.0246544)
Supplement: S1 Data — (GZ) [file pone.0246544.s001.gz › pool_testing.Rmd]

---
output: html_document
---

```{r setup, include=FALSE}
working_dir = '~/workstation/projetos/covid-19/'
knitr::opts_knit$set(
  root.dir = normalizePath(working_dir)
) 
knitr::opts_chunk$set(
  echo = FALSE,
  warning = FALSE,
  message = FALSE,
  eval=TRUE
)
```


```{css echo=FALSE}
body {
  text-align: justify
}

p {
  text-indent: rem;
}
.logo {
  display: block;
  margin-left: auto;
  margin-right: auto;
  width: 67%;
}
.today {
  position: relative;
  left: 75%;
  bottom: 20px;
  font-size: 20px;
}
h1 {
  text-align: center;
}
# header {
position: relative;
top: 500px;
}
```

<div class="logo">
<center>
![](https://static.wixstatic.com/media/ef1fe4_5bd041888fe64b65a1381983cd62c8b9~mv2_d_1878_1512_s_2.png/v1/fill/w_600,h_482,al_c,q_80,usm_0.66_1.00_0.01/ef1fe4_5bd041888fe64b65a1381983cd62c8b9~mv2_d_1878_1512_s_2.webp)
</center>
</div>
<p class="today">`r format(Sys.time(), '%d %B, %Y')`</p>

<br /><br />

<div>

<center>
<h1>
Pool Testing Paper
</h1>
</center>

<br />


```{r}
library(tidyverse)
library(ggpubr)
library(RColorBrewer)
library(patchwork)
library(brms)
library(tidybayes)

theme_set(theme_bw())

DATADIR <- normalizePath(str_glue("{working_dir}/data/"))
OUTPUTDIR <- normalizePath(str_glue("{working_dir}/output/"))
IMAGEDIR <- normalizePath(str_glue("{OUTPUTDIR}/img/"))
HTMLDIR <- normalizePath(str_glue("{OUTPUTDIR}/html/"))


check_dir <- function(.path) {
  suppressWarnings({
    .path <- normalizePath(.path)
  })
  
  if (!dir.exists(.path)) {
    dir.create(.path, recursive = TRUE)
  }
}

for (i in c(IMAGEDIR, HTMLDIR)) {
  check_dir(i)
}

df <- left_join(
  
  read_tsv(str_glue("{DATADIR}/screening.tsv"),
           col_types = cols(
             assay_type = col_character(),
             cq_gene1 = col_double(),
             cq_gene2 = col_double(),
             pool_id = col_character(),
             sample_id = col_character(),
             pcr_protocol = col_character()
           )), 
  
  read_tsv(str_glue("{DATADIR}/pool_sizes.tsv"),
           col_types = cols(
             pool_id = col_character(),
             pool_size = col_integer()
           )),
  
  by = "pool_id"
  
) %>% 
  group_by(pool_id) %>% 
  mutate(
    n_pos = n() - 1,
    perc_pos = n_pos / pool_size
  ) %>% 
  ungroup() %>% 
  pivot_longer(cols = cq_gene1:cq_gene2,
               names_to = "gene_index",
               values_to = "cq") %>% 
  mutate(
    gene = case_when(
      pcr_protocol == "Charité" & gene_index == "cq_gene1" ~ "E gene",
      pcr_protocol == "Charité" & gene_index == "cq_gene2" ~ "RdRp gene",
      pcr_protocol == "S gene" & gene_index == "cq_gene1" ~ "S gene",
      pcr_protocol == "S gene" & gene_index == "cq_gene2" ~ NA_character_
    )
  ) %>%
  filter(!is.na(gene))
```


# Cq Pool vs Individual

```{r}
indiv_only <- df %>% 
  filter(assay_type == "Individual") %>% 
  select(-assay_type)
pool_only <- df %>% 
  filter(assay_type == "Pool") %>% 
  select(-assay_type)

df_by_subject <- left_join(
  indiv_only,
  pool_only %>% 
    rename(cq_pool = cq) %>% 
    select(pool_id, gene, cq_pool),
  by = c("pool_id", "gene")
) %>% 
  rename(subject_id = sample_id) %>% 
  pivot_longer(cols = c(cq, cq_pool),
               names_to = "assay_type",
               values_to = "cq") %>% 
  mutate(assay_type = ifelse(assay_type == "cq_pool", 
                             "Pool", "Individual"),
         gene = factor(as.character(gene),
                       levels = c(
                         "S gene",
                         "E gene",
                         "RdRp gene"
                       ))) %>% 
  na.omit()
```


```{r}
fit <- brm(
  cq ~ assay_type*gene + (1 | subject_id), 
  data = df_by_subject,
  prior = prior(normal(25, 3), class = "Intercept") +
    prior(normal(0, 5), class = "b") +
    prior(exponential(1), class = "sd", coef = "Intercept", group = "subject_id") +
    prior(exponential(1), class = "sigma"),
  control = list(max_treedepth = 20),
  file = str_glue("{OUTPUTDIR}/fit.rds"),
  sample_prior = TRUE,
  iter = 8000,
  chains = 4,
  cores = 4
)
```


## fit results


```{r}
p <- plot(conditional_effects(fit, "assay_type:gene"), plot=FALSE)[[1]]

deltas <- fit %>% 
  spread_draws(`b_.*`, regex = TRUE) %>%
  mutate(
    delta_assay_S = b_assay_typePool,
    delta_assay_E = b_assay_typePool + `b_assay_typePool:geneEgene`,
    delta_assay_RdRp = b_assay_typePool + `b_assay_typePool:geneRdRpgene`
  ) %>% 
  select(contains("delta")) %>% 
  pivot_longer(everything()) %>% 
  group_by(name) %>% 
  mean_qi() %>% 
  mutate_if(is.numeric, round, 2) %>% 
  mutate(gene = factor(c("E gene", "RdRp gene", "S gene"),
                       levels = c("E gene", "RdRp gene", "S gene")))

cq_differences <- df_by_subject %>%
  mutate(gene = factor(gene, levels = c(
    "S gene", "E gene", "RdRp gene"
  ))) %>% 
  ggplot(aes(assay_type, cq)) +
  geom_point(aes(color = gene, group = subject_id), 
             position = position_dodge(width = 0.2),
             alpha = .4
  ) +
  facet_wrap(~gene) +
  geom_line(aes(group = subject_id, color = gene), alpha = .2,
            position = position_dodge(width = 0.2)) +
  geom_errorbar(data = p$data,
                aes(ymax = upper__, ymin = lower__),color = "black",
                position = position_dodge(width = .6),
                width = .1, size = .9
  ) +
  geom_point(data = p$data,
             aes(y = estimate__, fill = gene),
             color = "black", size = 3, pch = 21,
             position = position_dodge(width = .6)) +
  guides(fill="none", color="none") +
  scale_y_continuous(breaks = scales::pretty_breaks()) +
  labs(x = NULL, y = "Cq") +
  theme(strip.text = element_text(size = 14, face = 'bold'),
        axis.text = element_text(size = 12),
        axis.title = element_text(size = 12, face = 'bold')) +
  geom_text(aes(label = paste0(value, " Cq (",
                               .lower, " \U2012 ", .upper, ")"),
                x = 0.55, y = 43.5), hjust = 0,
            data = deltas %>% mutate_if(is.numeric, round, 2))

ggsave(filename = str_glue("{IMAGEDIR}/cq_differences.png"),
       cq_differences, width = 9, height = 4)

# tabelinhas
cq_differences$data %>%
  mutate(cq = ifelse(assay_type == "Individual",
                     cq + log2(1.66), cq)) %>% 
  group_by(assay_type, gene) %>% 
  summarise(`Cq > 40 (%)` = mean(cq > 40)*100 %>% round(2)) %>% 
  write_tsv("output/indivual_mais_log(1.66).tsv")
```


# Validation pools

```{r}
df_val <- read_tsv(str_glue("{DATADIR}/screening_validation.tsv"),
                   col_types = list(
                     pool_id = col_character(),
                     sample_id = col_character()
                   )) %>% 
  group_by(pool_id) %>% 
  mutate(pool_size = n() - 1) %>% 
  ungroup() %>% 
  filter(!is.na(cq))

positive_samples_per_pool_validation <- df_val %>%
  filter(assay_type == "Individual") %>% 
  group_by(pool_id) %>% 
  summarise(n = n()) %>% 
  arrange(-n) %>% 
  mutate(n_order = factor(
    paste0("Pool ", order(n,decreasing = TRUE)),
    levels = paste0("Pool ", 20:1)
  )
  ) %>% 
  ggplot(aes(n_order, n)) +
  geom_col(fill = "#6F706F") +
  coord_flip() +
  scale_y_continuous(breaks = 0:11) +
  labs(y = "Number of positive samples",
       x = NULL)


ggsave(
  str_glue(
    "{IMAGEDIR}/positive_samples_per_pool_validation.png"
  ),
  positive_samples_per_pool_validation, 
  width = 7.5, height = 4.5, dpi = 600)


pool_data_val <- left_join(
  df_val %>%
    filter(assay_type == "Pool") %>% 
    unique() %>% 
    data.frame(),
  positive_samples_per_pool_validation$data,
  by = "pool_id"
)


indiv_val <- left_join(
  df_val %>% 
    filter(assay_type == "Individual") %>% 
    group_by(pool_id) %>% 
    mutate(n_pos = n()) %>% 
    ungroup(), 
  pool_data_val %>% 
    rename(pool_cq = cq) %>% 
    select(pool_id, pool_cq, n_order),
  by = "pool_id"
) 

pool_vs_indiv_cq_val <- indiv_val %>% 
  select(-assay_type) %>% 
  pivot_longer(
    cols = contains("cq"),
    names_to = "assay_type",
    values_to = "cq"
  ) %>% 
  mutate(
    assay_type = ifelse(
      assay_type == "cq", 
      "Individual",
      "Pool"
    ) %>% factor(
      levels = c("Individual", "Pool")
    ),
    pool_label = factor(as.character(n_order), 
                        levels = paste0("Pool ", 1:20))
    
  ) %>% 
  ggplot(aes(assay_type, cq)) +
  geom_point(aes(color = pool_label)) +
  geom_line(aes(color = pool_label, group = sample_id)) +
  geom_boxplot(alpha = 0) +
  facet_wrap(~pool_label) +
  guides(color = "none") +
  labs(x = NULL, y = "Cq") +
  theme(strip.text = element_text(size = 12, face = "bold"))


ggsave(
  str_glue(
    "{IMAGEDIR}/pool_vs_indiv_cq_val.png"
  ),
  pool_vs_indiv_cq_val, 
  width = 10.5, height = 5.75, dpi = 600)

cor_cq_pool_n_pos <- ggplot(pool_data_val, aes(cq, n)) +
  geom_point(pch = 21, aes(fill=ordered(pool_size)),
             show.legend = T,
             position = position_dodge(width = .2),
             size = 2.5) +
  ggrepel::geom_text_repel(aes(label = n_order), seed = 123) +
  geom_smooth(method = "lm") +
  stat_cor(method = "pearson") +
  stat_cor(method = "spearman", cor.coef.name = "rho",
           label.y.npc = .9) +
  scale_y_continuous(breaks = 1:11) +
  scale_x_continuous(breaks = scales::pretty_breaks(10)) +
  labs(x = "Pool Cq", 
       y = "Number of positive samples within pool", 
       fill = "Pool size") 

ggsave(
  str_glue(
    "{IMAGEDIR}/cor_cq_pool_n_pos.png"
  ),
  cor_cq_pool_n_pos, 
  width = 7.5, height = 4.5, dpi = 600)

```


# fig 3 stuff

```{r}
pool_size_vs_n_pos_vs_n_pools <- df %>%
  filter(assay_type == "Pool") %>% 
  group_by(pool_size, n_pos) %>% 
  summarise(n = n_distinct(pool_id)) %>%
  ggplot(aes(pool_size, n_pos, fill = n, label = n)) +
  geom_tile() +
  geom_text(color = "white") +
  labs(x = "Pool Size", 
       y = "Number of positive samples within pool", 
       fill = "Number of Pools") +
  theme(legend.key.height = unit(1.5, "cm")) +
  scale_fill_continuous(breaks = scales::pretty_breaks(5)) +
  scale_x_continuous(breaks = scales::pretty_breaks(10)) +
  scale_y_continuous(breaks = scales::pretty_breaks(10)) +
  theme(legend.key.height = unit(1.1, "cm"),
        legend.position = c(0.12, 0.65),
        axis.text = element_text(size = 12),
        axis.title = element_text(size = 12),
        panel.grid.minor = element_blank(),
        legend.background = element_rect(fill = "transparent") 
  ) 

ggsave(str_glue("{IMAGEDIR}/pool_size_vs_n_pos_vs_n_pools.png"), 
       pool_size_vs_n_pos_vs_n_pools,
       width = 7.5, height = 4.5, dpi = 600)
```


```{r}
corr_indiv_pool_cq <- df_by_subject %>%
  mutate(n_pos = case_when(
    n_pos == 1 ~ "1 positive sample",
    n_pos == 2 ~ "2 positive samples",
    n_pos > 2 ~ "\U2265 3 positive samples"
  ) %>% factor(
    levels = c(
      "1 positive sample",
      "2 positive samples",
      "\U2265 3 positive samples"
    )
  ),
  pool_size = case_when(
    pool_size == 17 ~ "17",
    pool_size == 16 ~ "16",
    pool_size == 15 ~ "15",
    pool_size > 9 & pool_size < 15 ~ "10-14",
    pool_size < 10 ~ "<10"
  )
  ) %>% 
  pivot_wider(names_from='assay_type',
              values_from='cq') %>%
  ggplot(aes(x = `Individual`, y = `Pool`)) +
  geom_point(aes(fill = ordered(pool_size)),
             size = 3, color = "gray20", pch = 21) +
  geom_smooth(method = "lm") +
  stat_cor(method = "pearson") +
  stat_cor(method = "spearman",
           label.y.npc = .899,
           cor.coef.name = "rho") +
  facet_wrap(~n_pos) +
  labs(fill = "Pool size", x = "Individual Cq", y = "Pool Cq") +
  scale_fill_brewer(palette = "Set2") +
  theme(strip.text = element_text(size = 14, face = "bold"),
        axis.title = element_text(size = 12))

ggsave(
  str_glue(
    "{IMAGEDIR}/corr_indiv_pool_cq.png"
  ),
  corr_indiv_pool_cq, 
  width = 12, height = 4.5, dpi = 600)

```


# expected diffs

```{r}
theoretical_differences <- expand_grid(
  fd = c(1.66, 10, 16, 32),
  eficiencia = c(2, 1.9, 1.8, 1.7, 1.6)
) %>% 
  mutate(expected_cq_diff = log(fd)/log(eficiencia)) %>% 
  mutate_if(is.numeric,round, 2 ) %>% 
  mutate(
    # eficiencia = factor(eficiencia,
    #                     levels = c(1.7, 1.82, 1.94, 2),
    #                     labels = c("1.7\n(E gene)",
    #                                "1.82\n(S gene)",
    #                                "1.94\n(RdRp gene)",
    #                                "2\n(100% efficiency)"),
    #                     ordered = TRUE),
    eficiencia = ordered(eficiencia),
    fd = factor(fd, 
                levels = c(1.66, 10, 16, 32),
                labels = c(
                  "Swab pooling 1/1.67",
                  "Sample pooling 1/10",
                  "Sample pooling 1/16",
                  "Sample pooling 1/32"
                ),
                ordered = TRUE),
    eficiencia = factor(eficiencia, 
                        levels = seq(1.6, 2, 0.1),
                        labels = c(
                          "1.6\n(60%)",
                          "1.7\n(70%)",
                          "1.8\n(80%)",
                          "1.9\n(90%)",
                          "2\n(100%)"
                        ))
  ) %>% 
  ggplot(aes(x = eficiencia,
             y = fd, 
             fill = expected_cq_diff)) +
  geom_tile() +
  geom_text(aes(label = expected_cq_diff),
            color = "white", size = 5.25) +
  scale_x_discrete(position = "top") +
  labs(x = "Amplification efficiency", 
       y = NULL,
       fill = latex2exp::TeX("Expected  $\\Delta$ Cq")) +
  theme(axis.text = element_text(size = 12),
        axis.title = element_text(size = 12, face = 'bold'))


ggsave(
  str_glue(
    "{IMAGEDIR}/theoretical_differences.png"
  ),
  theoretical_differences, 
  width = 7.5, height = 4.5, dpi = 600)

```


# important propotions

```{r}
library(binom)
proportions <- bind_rows(
  binom.bayes(246, 19535, prior.shape1 = 1, prior.shape2 = 1) %>%
    mutate(name="positivity rate"),
  binom.bayes(94, 94, prior.shape1 = 1, prior.shape2 = 1) %>%
    mutate(name="sensitivity"),
  binom.bayes(519, 519, prior.shape1 = 1, prior.shape2 = 1) %>%
    mutate(name="specificity")
) %>% 
  mutate(across(c(mean, lower, upper), function(x) round(100*x, 3)))

write_tsv(proportions,
          str_glue("{OUTPUTDIR}/important_proportions.tsv"))

```


# dilution effect


```{r}
df_dilution <- read_tsv(
  str_glue("{DATADIR}/rna_dilutions.tsv")
) %>% 
  pivot_longer(cols = Pool:Individual,
               names_to = "assay_type", 
               values_to = "cq") %>% 
  na.omit() %>% 
  mutate(assay_type = factor(as.character(assay_type), 
                             levels = c("Individual", "Pool")))

fit_dilution <- brm(
  cq ~ assay_type*gene + (1 | inoculating_sample),
  data = df_dilution,
  prior = prior(normal(25, 3), class = "Intercept") +
    prior(normal(0, 5), class = "b") +
    prior(exponential(1), class = "sd") +
    prior(exponential(1), class = "sigma"),
  control = list(max_treedepth = 20),
  file = str_glue("{OUTPUTDIR}/fit_dilution.rds"),
  sample_prior = TRUE,
  iter = 8000,
  chains = 4,
  cores = 4
)
```

```{r}
p <- plot(conditional_effects(fit_dilution, "assay_type:gene"),
          plot=FALSE)[[1]]

deltas <- fit_dilution %>% 
  spread_draws(`b_.*`, regex = TRUE) %>%
  mutate(
    delta_dilution_E = b_assay_typePool,
    delta_dilution_RdRp = b_assay_typePool + `b_assay_typePool:geneRdRpgene`
  ) %>% 
  select(contains("delta")) %>% 
  pivot_longer(everything()) %>% 
  group_by(name) %>% 
  mean_qi() %>% 
  mutate_if(is.numeric, round, 2) %>% 
  mutate(gene = factor(c("E gene", "RdRp gene"),
                       levels = c("E gene", "RdRp gene")))

cq_differences_dilution <- p$data %>%
    ggplot(aes(assay_type, cq)) +
    geom_errorbar(aes(ymax = upper__, ymin = lower__),
                  color = "black",
                  position = position_dodge(width = .6),
                  width = .1, size = .9
    ) +
    geom_point(aes(y = estimate__, fill = gene),
               color = "black", size = 3, pch = 21,
               position = position_dodge(width = .6)) +
    geom_text(aes(label = paste0(value, " Cq (",
                                 .lower, " \U2012 ", .upper, ")"),
                  x = 0.55, y = 34), hjust = 0,
              data = deltas %>% mutate_if(is.numeric, round, 2)) +
    facet_wrap(~gene) +
    scale_y_continuous(breaks = scales::pretty_breaks(),
                       limits = c(20, 35)) +
    labs(x = NULL, y = "Cq") +
    guides(fill="none", color="none") +
    theme(strip.text = element_text(size = 14, face = 'bold'),
          axis.text = element_text(size = 12),
          axis.title = element_text(size = 12, face = 'bold'))
  
ggsave(filename = str_glue("{IMAGEDIR}/cq_differences_dilution.png"),
       cq_differences_dilution, width = 9, height = 4)

```
